# Supplementary material for: Ferret models of alpha-1 antitrypsin deficiency develop lung and liver disease
Source: JCI Insight. 2022 Mar 8;7(5):e143004. doi: 10.1172/jci.insight.143004 (PMC8983124; doi:10.1172/jci.insight.143004)
Supplement: Supplemental table 6 [file jciinsight-7-143004-s045.xlsx]

## Sheet: Supplemental Table 6
Supplemental Table 6: List of proteins identified and quantified in adult ferret BAL. A total of 7 control and 7 AAT-KO BAL samples from adult ferrets at ~400 days old were labelled with light and heavy stable dimethyl isotopes, respectively, then pooled and evaluated as one sample to determine the ratio of various proteins in the samples. MS data were searched against a ferret NCBI database and …
#	Identified Proteins (206)	Gene Symbol	Molecular Weight	T-Test (p-value) (p < 0.05)	Log2 Fold Change by Category (AATKO / Ctrl)	AAT-KO 1/Ctrl 1	AAT-KO 2/Ctrl 2	AAT-KO 3/Ctrl 3	AAT-KO 4/Ctrl 4	AAT-KO 5/Ctrl 5	AAT-KO 6/Ctrl 6	AAT-KO 7/Ctrl 7
1	alpha-1-antitrypsin [Mustela putorius furo]	SERPINA1	47 kDa	< 0.0001	-19.31	0	0	0	0	-11.1575	0	0
2	ankyrin repeat domain-containing protein 24 [Mustela putorius furo]	ANKRD24	119 kDa	< 0.0001	24.87	3.40282e+38	3.40282e+38	3.40282e+38	6.2834	3.40282e+38	3.40282e+38	3.40282e+38
3	isocitrate dehydrogenase [NADP] cytoplasmic [Mustela putorius furo]	IDH1	47 kDa	< 0.0001	-1.11	-1.3727	0	-0.2129	-1.2307	0.0465	-2.5686	-2.3459
4	apolipoprotein A-I [Mustela putorius furo]	APOA1	30 kDa	0.00012	2.02	3.037	3.40282e+38	0.2283	-0.584	-0.2328	0.7707	-0.0684
5	serum amyloid P-component [Mustela putorius furo]	APCS	25 kDa	0.00012	16.02	3.40282e+38	3.40282e+38	3.40282e+38	3.40282e+38	3.40282e+38	7.4916	3.40282e+38
6	keratin, type II cytoskeletal 2 epidermal [Mustela putorius furo]	KRT2	66 kDa	0.00085	-6.25	-6.926	-10.5033	-2.0183	0	2.1759	0.3132	0
7	carbonic anhydrase 1 [Mustela putorius furo]	CA1	29 kDa	0.00087	0.97	0	0	0	0.9976	0.9406	0	0
8	alpha-2-macroglobulin [Mustela putorius furo]	A2M	164 kDa	0.0018	5.18	0	3.40282e+38	1.5087	7.3594	3.40282e+38	-0.518	4.0666
9	keratin, type II cytoskeletal 1 [Mustela putorius furo]	KRT1	64 kDa	0.0022	-4.2	-3.4823	-18.8934	-0.6896	-4.7867	-3.4566	-1.2693	-0.372
10	hemoglobin subunit alpha-1/2 isoform X3 [Mustela putorius furo]	LOC101673656	15 kDa	0.0025	2.47	1.8586	3.40282e+38	-0.076	2.1165	0.9512	1.968	-2.8447
11	keratin, type II cytoskeletal 5 [Mustela putorius furo]	KRT5	62 kDa	0.0025	-12.03	-12.0934	-24.2234	0	0	-11.2731	-3.0712	0
12	nucleoside diphosphate kinase B [Mustela putorius furo]	NME2	17 kDa	0.0027	5.72	3.557	3.40282e+38	2.7581	5.0614	4.8805	3.40282e+38	7.4262
13	serum albumin [Mustela putorius furo]	ALB	69 kDa	0.0031	1.19	0.4142	3.40282e+38	0.5498	-0.5285	-1.0139	1.8484	-1.0991
14	complement factor H [Mustela putorius furo]	CFH	139 kDa	0.0051	3.67	8.1734	3.40282e+38	0.697	0.9294	0.9329	1.9674	0.3076
15	actin-related protein 2/3 complex subunit 4 [Mustela putorius furo]	ARPC4	20 kDa	0.0053	1.24	1.7001	0	1.0258	0	0	0	0
16	lactotransferrin [Mustela putorius furo]	LTF	77 kDa	0.006	2.76	0.2018	-8.3045	2.9252	4.6698	4.6548	5.2166	2.3685
17	fibrinogen beta chain [Mustela putorius furo]	FGB	56 kDa	0.0093	2.66	3.0599	3.40282e+38	0	1.7425	0.7082	-0.0187	2.8447
18	hemoglobin subunit beta [Mustela putorius furo]	HBB	16 kDa	0.011	1.98	3.876	3.40282e+38	-0.1797	3.6023	0.7505	-0.4772	-3.6417
19	selenium-binding protein 1 [Mustela putorius furo]	SELENBP1	53 kDa	0.011	-1.25	-1.3598	-9.7276	-0.4079	-0.8376	0.0164	-0.3439	-0.643
20	LOW QUALITY PROTEIN: ferritin heavy chain [Mustela putorius furo]	FTH1	30 kDa	0.012	-3.73	-1.8652	-14.2207	-0.1084	-0.9329	-3.1646	-8.3587	-1.1274
21	vitamin D-binding protein [Mustela putorius furo]	GC	53 kDa	0.017	1.84	-0.2661	3.40282e+38	2.6854	5.4063	0.4007	0.1138	0.5729
22	complement component C7 [Mustela putorius furo]	C7	93 kDa	0.017	-5	0	-9.8754	-3.6427	0	-0.1806	-6.0691	-8.2286
23	complement factor H-like isoform X1 [Mustela putorius furo]	LOC101692051	91 kDa	0.017	0.54	0	0	0.8886	0	0	0.108	0.5678
24	complement C3 [Mustela putorius furo]	C3	186 kDa	0.023	1.54	0	0	0	0	0.7195	-0.0343	2.3494
25	alpha-2-HS-glycoprotein isoform X1 [Mustela putorius furo]	AHSG	38 kDa	0.026	-3.22	-1.7782	-10.0522	-2.3104	-2.8992	0.2124	-2.9255	0.2806
26	LOW QUALITY PROTEIN: uncharacterized protein LOC101683478 [Mustela putorius furo]	LOC101683478	35 kDa	0.027	-2.89	-3.4727	-6.8601	-1.1839	-1.3589	-0.3604	-2.7355	-5.8709
27	transgelin-2 [Mustela putorius furo]	TAGLN2	22 kDa	0.031	-4.1	-1.64	-14.0407	0.9186	-0.2186	-7.4141	0	-1.0314
28	phosphatidylethanolamine-binding protein 1 [Mustela putorius furo]	PEBP1	21 kDa	0.032	2.04	1.9268	0	0.8721	4.4249	0	0	1.0218
29	vimentin isoform X1 [Mustela putorius furo]	VIM	54 kDa	0.033	-0.86	-2.139	0	0.206	0	0	0	0
30	sushi domain-containing protein 2 [Mustela putorius furo]	SUSD2	90 kDa	0.035	-1.38	-0.6115	0	-0.8939	-4.2771	0.4047	0	-2.5365
31	alpha-enolase isoform X1 [Mustela putorius furo]	ENO1	47 kDa	0.04	1.83	5.4834	0	1.096	0.8635	0	0	0
32	inter-alpha-trypsin inhibitor heavy chain H1 [Mustela putorius furo]	ITIH1	101 kDa	0.042	2.5	-0.0009	3.40282e+38	1.4149	-0.2624	1.1431	0.588	1.2861
33	ezrin isoform X1 [Mustela putorius furo]	EZR	69 kDa	0.043	-1.46	-0.5289	-10.9023	0.521	0.0594	-0.6625	-0.3941	-0.8376
34	corticosteroid-binding globulin isoform X1 [Mustela putorius furo]	LOC101675610	46 kDa	0.043	-6.03	0	-16.2696	-0.4778	-2.9197	0	-0.6437	-2.9939
35	fibrinogen gamma chain isoform X1 [Mustela putorius furo]	FGG	50 kDa	0.044	1.33	2.7699	3.40282e+38	0.2348	0.657	0.6406	-0.4853	1.3347
36	myeloperoxidase [Mustela putorius furo]	MPO	81 kDa	0.044	-1.13	-1.9299	-14.7237	-0.1113	0.2939	0	0	-1.0668
37	fructose-bisphosphate aldolase A isoform X1 [Mustela putorius furo]	ALDOA	45 kDa	0.045	-2.34	-2.9469	0	0	-3.4039	-0.2682	0	-1.4416
38	serum paraoxonase/arylesterase 1 isoform X1 [Mustela putorius furo]	PON1	41 kDa	0.046	-8.4	0	-15.5755	0	0	0	-8.9912	-1.1425
39	glutathione S-transferase P [Mustela putorius furo]	GSTP1	24 kDa	0.05	-0.46	0	0	-0.3945	-0.6536	0	0	0
40	coactosin-like protein [Mustela putorius furo]	COTL1	16 kDa	0.052	1.67	0	0	2.0459	1.2584	0	0	0
41	secretoglobin family 3A member 1 [Mustela putorius furo]	SCGB3A1	14 kDa	0.054	1.11	2.7318	0	-0.9464	4.6258	-0.9052	0	1.76
42	transthyretin [Mustela putorius furo]	TTR	16 kDa	0.056	1.46	0.5659	3.40282e+38	0.7589	-1.1056	0.3811	-0.0584	0.0606
43	serotransferrin [Mustela putorius furo]	TF	78 kDa	0.057	0.77	-0.206	3.40282e+38	0.7795	-1.7252	-0.2679	0.2766	1.6647
44	tubulin beta-4A chain [Mustela putorius furo]	TUBB4A	50 kDa	0.057	-2.09	-0.9944	-12.8588	0.0313	0.9319	-1.2032	-1.4299	-0.6774
45	keratin, type I cytoskeletal 10 [Mustela putorius furo]	KRT10	48 kDa	0.057	-4.7	-3.7864	-18.0991	-0.7477	-3.9818	-1.4029	-4.5501	6.1148
46	calmodulin [Mustela putorius furo]	CALM1	17 kDa	0.059	-4.16	-6.3389	0	0.1783	1.0598	-2.968	-3.7549	-3.4405
47	alpha-1-acid glycoprotein 1 [Mustela putorius furo]	ORM1	17 kDa	0.06	1.42	-0.0044	2.1335	4.5284	1.0741	-0.5759	1.1212	1.2227
48	histone H2B type 2-F [Mustela putorius furo]	HIST2H2BF	14 kDa	0.065	1.45	0.1822	3.40282e+38	0.4022	2.26	0.4248	-2.0794	-0.9599
49	mucin-5B [Mustela putorius furo]	MUC5B	357 kDa	0.066	-1.79	0.5694	-15.074	-2.6291	-0.6418	7.3381	-1.3854	-0.5752
50	elongation factor 1-alpha 1 [Mustela putorius furo]	EEF1A1	50 kDa	0.066	-3.5	0.2437	3.40282e+38	-3.9678	-6.1383	-4.545	0	-0.8678
51	thioredoxin [Mustela putorius furo]	TXN	12 kDa	0.079	-7.67	0.0874	-9.0101	-12.557	-10.8652	-13.1527	1.5678	-0.9689
52	beta-2-glycoprotein 1 [Mustela putorius furo]	APOH	38 kDa	0.084	-4.21	-7.6577	-9.3224	0.3919	-0.722	-1.9102	-1	-2.365
53	ATP synthase subunit alpha, mitochondrial [Mustela putorius furo]	ATP5A1	60 kDa	0.086	1.34	0.0671	0	0	2.9992	1.8255	2.0286	-0.6059
55	histone H1.2 [Mustela putorius furo]	HIST1H1C	21 kDa	0.1	0.65	-0.4939	0	1.0613	2.4462	-0.7855	0	0
56	flavin reductase (NADPH) isoform X2 [Mustela putorius furo]	BLVRB	22 kDa	0.12	4.15	0.3943	-12.0201	3.40282e+38	1.8364	4.6015	7.4362	6.1145
57	carbonic anhydrase 2 isoform X1 [Mustela putorius furo]	CA2	29 kDa	0.12	-3.1	0.1993	0	-1.8403	0.7365	0.675	-2.5404	-3.2917
58	protein S100-P [Mustela putorius furo]	S100P	11 kDa	0.12	2.3	0.6154	3.40282e+38	0.9101	0.4258	-0.6493	0.4128	-0.2654
59	histone H1.0 [Mustela putorius furo]	H1F0	21 kDa	0.12	1.47	1.3716	0	0	2.6801	0	0	-0.511
60	plastin-2 isoform X1 [Mustela putorius furo]	LCP1	76 kDa	0.13	4.17	0.0595	0	5.7569	-0.0051	0.2563	0	-0.4676
61	IgGFc-binding protein isoform X1 [Mustela putorius furo]	FCGBP	317 kDa	0.14	0.67	1.3602	-11.1729	1.8551	1.2087	1.1131	1.4147	2.7432
62	hemoglobin subunit beta-like [Mustela putorius furo]	LOC101683378	16 kDa	0.14	-7.47	2.7781	0	0	-5.2829	-9.562	0	0
63	retinal dehydrogenase 1 [Mustela putorius furo]	ALDH1A1	55 kDa	0.15	-0.78	-1.4844	-2.6534	-0.2293	-1.1126	0.56	-0.9519	-0.7029
64	keratin, type II cytoskeletal 6A [Mustela putorius furo]	KRT6A	61 kDa	0.15	-3.14	-9.179	-13.3426	-0.9088	1.6857	1.4292	-1.5006	-0.4444
65	keratin, type I cytoskeletal 16 [Mustela putorius furo]	KRT16	52 kDa	0.15	2.12	-1.5567	0	-1.7627	0	0	3.8832	0
66	triosephosphate isomerase [Mustela putorius furo]	TPI1	31 kDa	0.15	1.77	-0.1922	3.40282e+38	1.7758	0.6658	0.3335	0.4744	-0.6193
67	lactoperoxidase [Mustela putorius furo]	LPO	80 kDa	0.16	-2.43	-3.4813	3.40282e+38	-1.298	-4.7534	-0.1307	-11.2123	0.4206
68	apolipoprotein E [Mustela putorius furo]	APOE	37 kDa	0.17	-3.48	1.8527	-12.5867	7.2853	0	1.7936	-0.4154	1.1512
69	C4b-binding protein alpha chain isoform X1 [Mustela putorius furo]	C4BPA	69 kDa	0.17	-8.53	0	3.40282e+38	0	0	0	-0.2676	-10.9737
70	zinc-alpha-2-glycoprotein [Mustela putorius furo]	AZGP1	36 kDa	0.17	-5.82	-0.0799	-14.6255	0	0	0	0.2279	0.1722
71	heterogeneous nuclear ribonucleoproteins A2/B1 isoform X1 [Mustela putorius furo]	HNRNPA2B1	37 kDa	0.17	-2.04	-0.6805	-13.3006	-1.3814	-0.3692	-1.0211	0	0.3247
72	apolipoprotein B-100 [Mustela putorius furo]	APOB	501 kDa	0.18	3.26	0	3.40282e+38	0	0	4.255	4.2117	-1.6388
74	complement component C8 gamma chain [Mustela putorius furo]	C8G	22 kDa	0.18	-3.49	0	-8.6636	0	0	-0.1615	0	-2.6202
75	glutathione S-transferase Mu 1, partial [Mustela putorius furo]	LOC101677793	31 kDa	0.18	-0.34	0	0	-0.1505	-0.9343	0	0	0
76	galectin-3-binding protein [Mustela putorius furo]	LGALS3BP	62 kDa	0.18	0.86	-0.489	0	2.009	0	1.1691	0	0
77	keratin, type II cytoskeletal 8 [Mustela putorius furo]	KRT8	54 kDa	0.19	-6.38	-5.5824	0	0	1.9823	0	0	-0.1596
78	heat shock protein HSP 90-beta [Mustela putorius furo]	HSP90AB1	83 kDa	0.19	-2.01	-0.8798	-13.2072	1.0097	-1.178	-0.6189	-0.555	-0.7358
79	SEC14-like protein 3 [Mustela putorius furo]	SEC14L3	46 kDa	0.19	-1.85	-1.1239	-12.6362	1.1751	-0.867	-0.1777	-0.2153	-1.6486
80	myosin light polypeptide 6 isoform X2 [Mustela putorius furo]	MYL6	17 kDa	0.19	-4.82	-2.7138	-9.2214	-7.2412	0	0.182	0	-0.9139
81	ankyrin-1 isoform X1 [Mustela putorius furo]	ANK1	204 kDa	0.2	-1.01	0	-7.577	0	0.4585	-0.1995	-0.7529	-3.6272
82	desmoglein-1 [Mustela putorius furo]	DSG1	115 kDa	0.2	-8.79	-13.0591	0	0	0	0	4.1171	0
84	apolipoprotein A-IV [Mustela putorius furo]	APOA4	44 kDa	0.21	0.92	3.5071	3.40282e+38	2.2619	-0.6371	1.2605	-1.125	1.9022
85	hemopexin [Mustela putorius furo]	HPX	51 kDa	0.22	1.04	-0.2561	-2.3677	2.8547	2.8918	0.0579	-1.678	2.149
86	plasminogen [Mustela putorius furo]	PLG	90 kDa	0.22	-1.49	0.727	-4.3058	-2.2006	-0.4107	0.2265	-1.2652	-2.079
87	fibronectin isoform X2 [Mustela putorius furo]	FN1	269 kDa	0.22	-1.27	1.0496	-8.9856	0	0.0131	2.7312	-0.5107	0.92
88	cathelicidin antimicrobial peptide isoform X2 [Mustela putorius furo]	CAMP	19 kDa	0.22	-2.04	-1.2999	-15.0476	0.5705	1.8194	0.699	-0.3851	-0.281
89	6-phosphogluconate dehydrogenase, decarboxylating [Mustela putorius furo]	PGD	53 kDa	0.22	0.52	0	0	0.8658	-0.1304	0	0	0
90	heat shock cognate 71 kDa protein [Mustela putorius furo]	HSPA8	71 kDa	0.23	-0.69	-0.6663	-4.7517	0.7583	0.3431	0	-0.7671	-0.8722
91	prothrombin [Mustela putorius furo]	F2	70 kDa	0.23	1.89	1.0757	3.40282e+38	0.381	-0.6131	0.6001	0.8616	0.3458
92	calreticulin [Mustela putorius furo]	CALR	48 kDa	0.23	-1.55	-1.6032	-9.5818	0.7185	-0.8501	0.0717	0	0.2476
93	fibrinogen alpha chain [Mustela putorius furo]	FGA	91 kDa	0.25	0.83	2.1158	-0.1559	-0.1065	1.1428	1.6461	-1.2035	1.7437
94	ovostatin homolog 1 [Mustela putorius furo]	OVOS1	164 kDa	0.26	0.68	2.327	3.40282e+38	-1.0054	2.6373	0.1978	-2.5032	1.99
95	acid sphingomyelinase-like phosphodiesterase 3a isoform X1 [Mustela putorius furo]	SMPDL3A	51 kDa	0.26	-1.4	-2.2834	-12.4476	1.4394	-0.4051	0	0	-0.8183
96	keratin, type I cytoskeletal 14 [Mustela putorius furo]	KRT14	52 kDa	0.27	4.34	0	-16.0094	0	2.4919	0	7.6744	0
97	phosphoglycerate mutase 1 [Mustela putorius furo]	PGAM1	29 kDa	0.27	-2.34	-2.171	-14.4328	0.3195	0.4804	0.6733	-1.7419	0
98	coagulation factor XIII A chain [Mustela putorius furo]	F13A1	83 kDa	0.27	4.3	9.7298	0	1.0622	0	0	0	0
99	vitronectin [Mustela putorius furo]	VTN	53 kDa	0.28	2.59	2.0906	0.1276	-0.6597	8.6679	0.7367	-0.2809	6.3293
100	annexin A2 [Mustela putorius furo]	ANXA2	39 kDa	0.28	-0.9	-1.2209	-14.2242	0.7697	0.4637	0.2789	-1.4199	-1.1204
101	vitelline membrane outer layer protein 1 homolog [Mustela putorius furo]	VMO1	22 kDa	0.28	0.38	0.7566	0	0	0.9481	0	0.1224	-0.7518
102	transaldolase [Mustela putorius furo]	TALDO1	37 kDa	0.3	-1.06	-1.3868	-12.4097	0.8921	-0.3371	-0.0678	-0.9868	-0.4372
103	complement C5 [Mustela putorius furo]	C5	189 kDa	0.31	1.04	0	1.6146	0.9361	-1.3263	0.0937	-0.7709	3.1982
104	peroxiredoxin-6 [Mustela putorius furo]	PRDX6	25 kDa	0.31	-1.18	0.8453	-10.8195	0.1226	-0.197	-0.1864	-0.8404	-1.3568
105	inter-alpha-trypsin inhibitor heavy chain H2 [Mustela putorius furo]	ITIH2	106 kDa	0.31	-2.37	0	-1.7192	0	-0.2707	-7.3022	0.0214	-1.8543
106	alpha-1B-glycoprotein isoform X2 [Mustela putorius furo]	A1BG	55 kDa	0.31	-4.1	0	0	0.5183	-1.4425	0.3947	-1.0012	-11.6038
107	heparin cofactor 2 [Mustela putorius furo]	SERPIND1	57 kDa	0.31	5.23	1.4147	-9.3668	0.4721	0	0	3.40282e+38	7.8968
108	elongation factor 2 [Mustela putorius furo]	EEF2	95 kDa	0.31	-8.45	-4.2178	0	0.7791	0	0	0	0
109	complement component C9 [Mustela putorius furo]	C9	62 kDa	0.32	0.77	0.3676	0.2028	0.308	4.0553	-0.1588	-0.5734	1.3507
110	CD44 antigen isoform X3 [Mustela putorius furo]	CD44	73 kDa	0.32	-6.73	0	0	-9.2073	-2.4634	0	0	0
111	napsin-A [Mustela putorius furo]	NAPSA	45 kDa	0.32	0.77	-0.4671	0	1.4371	0	0	0	0
112	phosphatidylinositol-glycan-specific phospholipase D isoform X3 [Mustela putorius furo]	GPLD1	93 kDa	0.33	-3.58	0	-12.6246	0	0	0	-0.8252	1.0478
113	pulmonary surfactant-associated protein A-like [Mustela putorius furo]	SFTPA1	26 kDa	0.34	-1.14	1.475	-11.4079	1.1074	0.3468	0.0153	-0.646	-2.4731
114	pulmonary surfactant-associated protein D isoform X1 [Mustela putorius furo]	SFTPD	38 kDa	0.34	-0.75	1.4467	-2.1274	0.0191	-1.0151	-0.6487	-2.4075	-2.3522
115	BPI fold-containing family B member 1 [Mustela putorius furo]	BPIFB1	51 kDa	0.34	-0.68	1.5448	0.715	-3.1689	-0.2503	0.0216	-0.0951	-0.934
116	complement C2 [Mustela putorius furo]	C2	82 kDa	0.35	-1.16	-0.4246	-2.6814	0.8814	-2.0744	-0.3884	0.496	-2.5297
117	immunoglobulin J chain [Mustela putorius furo]	JCHAIN	18 kDa	0.36	1.72	-0.3685	-12.1676	7.9311	0.0493	9.3962	-0.0783	1.205
118	protein S100-A9 [Mustela putorius furo]	S100A9	15 kDa	0.36	-7.97	-1.7486	0	0	0	0	0	0.5683
119	complement C1q subcomponent subunit C [Mustela putorius furo]	C1QC	59 kDa	0.36	-6.62	0	-23.8447	1.8468	0.766	0	0	3.2104
120	neutrophil elastase [Mustela putorius furo]	ELANE	29 kDa	0.36	-0.71	0	0	-0.7087	0	0	0	0
121	calcyphosin [Mustela putorius furo]	CAPS	40 kDa	0.37	-0.81	0.126	-7.9125	0.543	0.5688	-0.5782	-0.824	1.3536
122	peroxiredoxin-2 [Mustela putorius furo]	PRDX2	22 kDa	0.37	-0.89	0	-9.1421	0	1.8117	0.7629	-0.6607	-3.9361
123	inter-alpha-trypsin inhibitor heavy chain H4 isoform X1 [Mustela putorius furo]	ITIH4	104 kDa	0.38	-1.36	1.1301	-8.5116	0	0	-0.0823	0.1097	0.8532
124	adiponectin [Mustela putorius furo]	ADIPOQ	26 kDa	0.38	-3.66	-0.7601	-13.4616	-5.1918	-0.8161	0	-6.8698	6.1744
125	myeloid leukemia factor 1 isoform X1 [Mustela putorius furo]	MLF1	33 kDa	0.4	-5.48	-3.3343	0	0	0	-0.7653	0	7.2202
126	retinol-binding protein 4 [Mustela putorius furo]	RBP4	23 kDa	0.41	-1.24	0.1693	-12.2693	1.3148	-1.1868	0.4938	-0.867	0.0576
127	heat shock protein HSP 90-alpha [Mustela putorius furo]	HSP90AA1	85 kDa	0.42	-0.68	-0.5857	-1.0307	0.8406	-2.3847	-0.6504	0.0114	-0.288
128	kininogen-1 isoform X1 [Mustela putorius furo]	KNG1	74 kDa	0.42	0.83	6.8874	-0.3592	0.6413	-0.5552	-0.5071	2.0665	0.2999
129	14-3-3 protein beta/alpha [Mustela putorius furo]	YWHAB	23 kDa	0.42	1.77	-0.7994	0.4496	0.739	-0.3303	0.4916	0.2727	10.1009
130	apolipoprotein C-II [Mustela putorius furo]	APOC2	11 kDa	0.43	2.07	1.6377	3.40282e+38	0.8385	0.8931	0.7138	-7.1199	0.2469
131	tubulin beta-4B chain isoform X1 [Mustela putorius furo]	TUBB4B	50 kDa	0.43	2.27	0.7906	-10.1198	0.6647	2.2543	11.0506	-0.3466	-0.3279
133	glyceraldehyde-3-phosphate dehydrogenase [Mustela putorius furo]	GAPDH	36 kDa	0.44	1.66	-0.897	0	0.1443	-0.5266	-0.0265	-1.3723	3.40282e+38
134	complement factor H-related protein 5 [Mustela putorius furo]	CFHR5	51 kDa	0.45	-1.6	0	-12.3614	0.7345	0.1764	0.5619	-0.511	1.281
135	LOW QUALITY PROTEIN: ferritin light chain [Mustela putorius furo]	FTL	30 kDa	0.46	1.45	6.0264	0	-0.1352	-1.5366	0.7377	0	-1.5997
136	complement component C8 alpha chain [Mustela putorius furo]	C8A	66 kDa	0.47	-0.72	-0.0293	-11.7909	1.1908	-1.322	1.7831	0	0.9549
137	myosin-9 [Mustela putorius furo]	MYH9	207 kDa	0.47	-0.53	0	0	-0.73	-0.7689	0.3448	0	0
138	profilin-1 [Mustela putorius furo]	PFN1	15 kDa	0.47	-0.8	-0.8976	-13.0116	1.2356	0.393	-0.01	0	-1.0147
139	heat shock 70 kDa protein 1 [Mustela putorius furo]	HSPA1A	70 kDa	0.47	-0.63	-1.1562	-7.1212	0.7679	1.6664	-0.4934	-0.9898	0
140	polyubiquitin-B isoform X3 [Mustela putorius furo]	LOC101680590	26 kDa	0.47	8.64	-2.032	0	0	3.40282e+38	0	0	0
141	deleted in malignant brain tumors 1 protein-like, partial [Mustela putorius furo]	LOC106004722	32 kDa	0.48	-1.3	0.5608	-14.1869	-1.1604	2.8984	-1.1091	-0.541	0.7117
142	protein S100-A8 [Mustela putorius furo]	S100A8	10 kDa	0.48	-0.56	-6.5785	0	1.5142	1.0567	0.522	-1.0409	-0.1731
143	L-xylulose reductase-like [Mustela putorius furo]	LOC106003339	26 kDa	0.48	-0.56	-1.8414	0	0.1113	0	0	0	0
144	antithrombin-III [Mustela putorius furo]	SERPINC1	52 kDa	0.49	0.32	0.6767	0.4991	0.208	-0.3507	0.2311	0.8036	0.0925
145	spectrin beta chain, erythrocytic [Mustela putorius furo]	SPTB	268 kDa	0.5	-3.47	0	0	0	1.4272	0	0.5343	0
146	complement component C6 [Mustela putorius furo]	C6	107 kDa	0.51	-0.5	0	-10.3259	0	0	0.2234	0.8156	0.9421
147	cofilin-1 isoform X1 [Mustela putorius furo]	CFL1	27 kDa	0.51	1.34	0.1034	3.40282e+38	-1.2543	1.071	-0.0623	0	-1.3933
148	alpha-2-macroglobulin-like isoform X2 [Mustela putorius furo]	LOC101680481	166 kDa	0.52	-0.46	0.8827	-4.4418	0	-0.2309	1.1521	-0.7307	0.6123
149	uncharacterized protein LOC101673624 [Mustela putorius furo]	LOC101673624	43 kDa	0.52	-1.35	0.6523	-8.0938	1.1869	-0.313	0.5942	-0.475	0.433
150	transketolase [Mustela putorius furo]	TKT	68 kDa	0.53	-0.43	1.4067	-8.6746	1.0544	-0.3007	-0.7458	-0.5106	2.4677
151	mucin-5AC [Mustela putorius furo]	MUC5AC	328 kDa	0.53	0.64	4.1546	-12.8566	-0.1767	1.8129	0.2339	-1.2877	-1.7941
152	phosphoglycerate kinase 1 [Mustela putorius furo]	PGK1	44 kDa	0.55	0.47	-0.4418	3.40282e+38	0.5001	-0.1165	-1.8347	-0.0555	0.522
153	malate dehydrogenase, cytoplasmic [Mustela putorius furo]	MDH1	36 kDa	0.55	0.17	-0.2776	0	0.0863	0.6783	0.3601	-0.5401	0
154	complement component C8 beta chain [Mustela putorius furo]	C8B	67 kDa	0.56	0.72	1.0724	0.8416	1.1	2.2134	-0.132	0.1957	1.1425
155	keratin, type I cytoskeletal 13 [Mustela putorius furo]	KRT13	48 kDa	0.56	2.25	-0.1401	0	-8.4518	6.9142	0	0	0
156	LOW QUALITY PROTEIN: inhibitor of carbonic anhydrase-like [Mustela putorius furo]	LOC101676444	79 kDa	0.57	0.8	1.442	-12.2175	7.1695	1.2908	2.6107	0.9962	1.5051
157	transitional endoplasmic reticulum ATPase isoform X1 [Mustela putorius furo]	VCP	89 kDa	0.57	-3.45	0	-5.2587	0	0.5409	0	-1.6975	0
158	fatty acid-binding protein, adipocyte [Mustela putorius furo]	FABP4	15 kDa	0.57	1.84	7.6245	-7.9363	-0.0019	0.5436	1.2107	0	-1.3793
159	pancreatic secretory granule membrane major glycoprotein GP2 [Mustela putorius furo]	GP2	58 kDa	0.57	-0.8	1.0487	-7.0626	0.0171	0	0	1.0653	0.3581
160	haptoglobin [Mustela putorius furo]	HP	38 kDa	0.58	0.4	-0.0096	3.40282e+38	1.2966	1.9133	-5.6588	-0.199	5.072
161	gelsolin isoform X2 [Mustela putorius furo]	GSN	81 kDa	0.58	0.34	-0.4402	3.40282e+38	0.6902	-0.8517	0.487	0.0109	-0.1906
162	pulmonary surfactant-associated protein B isoform X1 [Mustela putorius furo]	SFTPB	40 kDa	0.59	-0.87	-3.3016	-24.0826	2.1464	-0.5767	4.3245	-2.1984	3.698
163	glucose-6-phosphate isomerase [Mustela putorius furo]	GPI	63 kDa	0.59	0.48	-2.0985	0	1.121	-0.3973	0	0	2.4467
164	olfactomedin-4 [Mustela putorius furo]	OLFM4	52 kDa	0.6	-0.28	-0.6198	-2.9492	1.6871	0.1559	0.6793	-0.7607	-1.5203
165	deleted in malignant brain tumors 1 protein [Mustela putorius furo]	DMBT1	47 kDa	0.6	0.31	0.8908	0	-0.6179	0	0	0	1.1464
166	galectin-1 [Mustela putorius furo]	LGALS1	15 kDa	0.61	0.41	0	0	0	1.1879	0.9107	0	-2.3621
167	polymeric immunoglobulin receptor [Mustela putorius furo]	PIGR	84 kDa	0.62	0.32	0.8135	-2.4258	2.3083	-0.5263	-0.2292	-0.7574	-0.2442
168	complement C4-A [Mustela putorius furo]	C4A	193 kDa	0.63	-0.53	1.7129	-8.7927	-2.7599	-0.0393	0.2695	0.7443	1.7464
169	protein deglycase DJ-1 isoform X1 [Mustela putorius furo]	PARK7	20 kDa	0.63	-0.64	-0.0277	-9.9318	1.5854	0.36	0.7389	0.4076	0.8919
170	peroxiredoxin-1 [Mustela putorius furo]	PRDX1	22 kDa	0.64	-0.48	-0.3213	3.40282e+38	-0.0537	0.7673	-0.5098	0	-2.6824
171	glutathione peroxidase 1 [Mustela putorius furo]	GPX1	22 kDa	0.64	0.26	1.6993	-13.2959	0.841	5.4805	0.7421	0	-1.6527
172	bone marrow proteoglycan [Mustela putorius furo]	PRG2	26 kDa	0.66	-0.51	1.5387	0	0	0	-1.486	0	0
173	ceruloplasmin isoform X1 [Mustela putorius furo]	CP	126 kDa	0.67	-0.49	0.3347	-11.3988	0.5014	0	0.7721	0.0725	2.4188
174	14-3-3 protein zeta/delta [Mustela putorius furo]	YWHAZ	28 kDa	0.68	-3.41	-1.3727	0	0.5083	6.7067	0.0276	0.6487	0
175	uteroglobin [Mustela putorius furo]	SCGB1A1	10 kDa	0.71	-0.15	-0.8182	0	0.1796	0	0	0	0
176	angiopoietin-related protein 5-like [Mustela putorius furo]	LOC101694386	35 kDa	0.72	2.79	8.0171	0	0	0	0	0	3.40282e+38
177	calcium-activated chloride channel regulator 1 [Mustela putorius furo]	CLCA1	100 kDa	0.73	-0.21	1.3191	-8.844	1.4466	2.1016	-0.61	0.3275	0.0356
178	plasma protease C1 inhibitor [Mustela putorius furo]	SERPING1	53 kDa	0.74	-0.58	0.8553	3.40282e+38	-0.1879	1.2024	0.5249	0.3947	0.372
179	alpha-2-antiplasmin [Mustela putorius furo]	SERPINF2	55 kDa	0.75	0.31	0.8394	-9.5656	0.7255	-0.5832	0.4086	4.1618	1.5281
180	annexin A5 [Mustela putorius furo]	ANXA5	36 kDa	0.76	0.3	-1.3057	-8.8021	3.6552	4.7408	1.2671	-2.4575	2.7491
181	myosin-9-like, partial [Mustela putorius furo]	LOC106004896	19 kDa	0.76	-0.1	-1.2993	0	0.8527	-0.6103	-0.1881	0	-1.272
182	complement C3 [Mustela putorius furo]	C3	188 kDa	0.79	0.03	0.8025	-2.7682	0.8017	-0.4146	1.6201	-0.1142	1.134
183	glutathione S-transferase A2 [Mustela putorius furo]	GSTA2	26 kDa	0.79	-0.11	-1.8239	3.40282e+38	1.3576	0.0848	-0.7441	-0.7686	-0.408
184	protein AMBP [Mustela putorius furo]	AMBP	39 kDa	0.79	0.33	0.7554	-3.7959	1.4743	0.6287	1.3798	4.9695	0.3997
185	bisphosphoglycerate mutase [Mustela putorius furo]	BPGM	30 kDa	0.82	-0.01	0	0	0	-1.0307	0.8511	0	0
186	annexin A1 [Mustela putorius furo]	ANXA1	39 kDa	0.83	-0.06	-1.1792	-10.3897	0.5397	6.889	-0.6652	-0.6071	-0.7104
187	plasma serine protease inhibitor isoform X1 [Mustela putorius furo]	SERPINA5	46 kDa	0.83	-0.2	-0.0853	-1.9545	0.3863	-0.7607	0.0506	-0.2088	0.3483
188	tubulin alpha-1B chain [Mustela putorius furo]	TUBA1B	66 kDa	0.85	-0.28	0.1879	3.40282e+38	0.1859	1.5929	-0.9299	-0.3781	-0.5022
189	band 3 anion transport protein isoform X1 [Mustela putorius furo]	SLC4A1	103 kDa	0.85	0.42	0.811	-12.4932	0	1.0399	0.7884	4.3381	-0.7804
190	glutaredoxin-1 [Mustela putorius furo]	GLRX	12 kDa	0.87	0.17	-1.1873	0	0.7553	0	0	0	0
191	peptidyl-prolyl cis-trans isomerase A [Mustela putorius furo]	PPIA	18 kDa	0.88	-0.39	1.2174	-12.1709	0.8594	-0.0719	0.2695	0.0193	-1.547
192	intercellular adhesion molecule 1 [Mustela putorius furo]	ICAM1	58 kDa	0.88	-0.02	0.037	-13.5411	1.5558	-1.7913	-0.1978	0	-0.9183
193	14-3-3 protein epsilon isoform X1 [Mustela putorius furo]	YWHAE	29 kDa	0.88	-1.25	0	-13.6772	0.9694	0.7684	7.501	-0.2923	-0.9659
194	pyruvate kinase PKM isoform X1 [Mustela putorius furo]	PKM	58 kDa	0.88	0.03	-3.451	0	0.7006	0	0	0	0
195	WAP four-disulfide core domain protein 2 [Mustela putorius furo]	WFDC2	13 kDa	0.89	-0.52	-1.0602	-1.8833	1.0408	-0.6673	-0.0241	-0.7875	-0.5997
196	superoxide dismutase [Cu-Zn] [Mustela putorius furo]	SOD1	16 kDa	0.9	-0.19	-1.5748	3.40282e+38	0.289	0.5301	0.2081	-4.4375	-1.6521
197	lysozyme C [Mustela putorius furo]	LYZ	16 kDa	0.91	0.11	1.5282	-11.8752	0.2	1.3036	0.6185	1.4812	1.2645
198	complement factor B isoform X1 [Mustela putorius furo]	CFB	90 kDa	0.92	0.36	0.1918	-3.0773	1.2019	-0.2885	1.0667	0.5424	1.367
199	clusterin [Mustela putorius furo]	CLU	52 kDa	0.93	0.23	-2.4546	0.1435	2.6862	-6.7014	2.8089	-0.021	0.7759
200	inter-alpha-trypsin inhibitor heavy chain H3 [Mustela putorius furo]	ITIH3	100 kDa	0.93	-0.15	0	-7.8771	10.3309	-1.4342	2.2142	0.0475	0.6339
201	prothymosin alpha isoform X1 [Mustela putorius furo]	PTMA	12 kDa	0.95	0.08	0	3.40282e+38	0.7341	-0.4321	-0.4097	-0.0194	-3.6482
202	actin, cytoplasmic 1 [Mustela putorius furo]	ACTB	42 kDa	0.96	-0.06	-0.1715	-3.562	0.8455	1.1181	1.8397	-1.0329	-0.4446
203	ras-related C3 botulinum toxin substrate 2 [Mustela putorius furo]	RAC2	21 kDa	0.96	0.04	-0.4755	0	0.1906	0	0	0	0
205	cathepsin G [Mustela putorius furo]	CTSG	29 kDa	0.97	0.03	0.102	0	0.0134	1.2833	0	0	-1.5658
206	alpha-2-macroglobulin-like [Mustela putorius furo]	A2ML1	103 kDa	0.97	0.76	0	-12.8491	0	1.1004	0	-1.256	3.8976
