# Supplementary material for: Ferret models of alpha-1 antitrypsin deficiency develop lung and liver disease
Source: JCI Insight. 2022 Mar 8;7(5):e143004. doi: 10.1172/jci.insight.143004 (PMC8983124; doi:10.1172/jci.insight.143004)
Supplement: Supplemental table 7 [file jciinsight-7-143004-s046.xlsx]

## Sheet: Supplemental Table 7
Supplemental Table 7. Medical Subject Headings (MeSH). Lists of proteins detected by LC-MS/MS and corresponding log2(fold change) from Supplemental Table 6 were subjected to MeSH enrichment analysis (Meshes, R package). The reference data source used was from Gendoo, category C (Diseases). Shown are lists of associated medical diseases identified in this analysis along with -log(p-value) (higher …
Medical Subject Headings (MeSH)	ID	-log(p-value)	# Molecules	Molecules
Macular Degeneration	D008268	25.6882	33	A2M/APOB/APOE/C2/C3/C4BPA/C5/C6/C7/C8A/C8B/C9/CFB/CFH/CLCA1/CLU/CP/ENO1/F13A1/F2/FGA/FGB/FGG/GPX1/GSTP1/HP/PON1/SCGB1A1/SERPING1/SOD1/TF/TXN/VTN
Thrombosis	D013927	23.9208	33	A1BG/ANXA2/ANXA5/APOA1/APOB/APOE/APOH/C3/C4BPA/CD44/CFH/CTSG/ELANE/F13A1/F2/FGA/FGB/FGG/FN1/ICAM1/KNG1/MPO/MYH9/PLG/S100A8/S100A9/SERPINA1/SERPINC1/SERPIND1/SERPINF2/SERPING1/VIM/VTN
Cystic Fibrosis	D003550	19.6216	31	A1BG/AMBP/ANXA1/ANXA2/ANXA5/CAMP/CLCA1/CTSG/ELANE/GAPDH/GC/GSN/GSTP1/ICAM1/KRT13/LPO/LTF/MPO/MUC5AC/MUC5B/PIGR/PON1/S100A8/S100A9/SCGB1A1/SERPINA1/SFTPB/SFTPD/TF/TXN/VCP
Kidney Diseases	D007674	18.9586	35	ADIPOQ/AHSG/ALB/AMBP/ANXA2/APOA1/APOA4/APOE/C3/C5/CA1/CA2/CLU/CTSG/F13A1/FGA/FN1/GAPDH/GPX1/GSTP1/HP/ICAM1/LYZ/MPO/MYH9/NAPSA/PLG/PON1/RBP4/SCGB1A1/SELENBP1/SERPINA1/SERPING1/SOD1/TTR
Sepsis	D018805	18.8894	29	A1BG/ALB/AMBP/APOE/C5/CAMP/CLU/CP/CTSG/ELANE/F13A1/F2/FGB/GAPDH/GSN/HBB/HP/ICAM1/KNG1/MPO/PLG/PON1/SCGB1A1/SERPINC1/SERPING1/SFTPD/TF/TTR/VCP
Proteinuria	D011507	18.3737	26	ADIPOQ/ALB/AMBP/APOA4/APOB/APOE/AZGP1/C3/CFH/CLU/CP/CTSG/ELANE/GAPDH/GC/GSTP1/HP/HPX/MPO/MYH9/PLG/RBP4/SCGB1A1/SERPINA1/SERPING1/TF
Pre-Eclampsia	D011225	18.289	32	A2M/ADIPOQ/ALB/AMBP/ANXA5/APOE/C4BPA/CALR/CD44/CFH/CLU/CP/F13A1/F2/FABP4/FGB/GAPDH/GC/GSTP1/HP/ICAM1/LGALS1/MPO/PLG/PON1/S100A8/SERPINA1/SERPIND1/SOD1/TF/TTR/YWHAZ
Liver Diseases	D008107	17.7986	31	ADIPOQ/ALB/AMBP/APOA1/APOB/APOE/CALR/CLU/CP/CTSG/F13A1/F2/FGB/FGG/GC/GPX1/GSTP1/HP/KRT8/LYZ/MPO/PEBP1/PLG/PON1/RBP4/SERPINA1/SERPINC1/SOD1/TF/TTR/TXN
Ischemia	D007511	17.1824	29	ADIPOQ/ALB/AMBP/ANK1/ANXA5/APOA1/APOE/C3/CAMP/CD44/CFB/CLU/CP/CTSG/ELANE/F2/FGA/FGB/FGG/GAPDH/GPX1/GSTP1/HSP90AA1/ICAM1/MPO/PGAM1/PIGR/SOD1/TXN
Lung Diseases	D008171	17.0747	26	A2M/ALB/C4A/C5/CA2/CAMP/CP/CTSG/ELANE/GAPDH/GPX1/GSTP1/HNRNPA2B1/HP/MPO/MUC5AC/MUC5B/PON1/S100A9/SCGB1A1/SERPINA1/SFTPA1/SFTPB/SFTPD/TF/TXN
Postoperative Complications	D011183	15.6271	26	ALB/AMBP/APOA1/APOB/APOE/C4BPA/CFH/CP/F13A1/F2/FGA/FGB/GSTP1/HP/HSPA8/ICAM1/KRT1/KRT14/KRT8/MPO/MYH9/PLG/PON1/SCGB1A1/SOD1/TTR
Stroke	D020521	15.5258	29	ADIPOQ/ALB/ANXA5/APOA1/APOB/APOE/APOH/C3/C5/CFH/CP/F13A1/F2/FGA/FGB/FGG/GPX1/GSTP1/HBB/HP/ICAM1/MPO/PARK7/PLG/PON1/SCGB1A1/SERPINA1/SERPINF2/SOD1
Infection	D007239	14.4935	27	ACTB/ALB/AMBP/APOA4/APOE/C2/C3/C5/CP/CTSG/DMBT1/F2/GSTP1/HBB/HP/HSP90AA1/HSPA8/ICAM1/LTF/MPO/PFN1/PON1/S100A8/S100A9/SCGB1A1/SERPIND1/TTR
Pancreatitis	D010195	13.8268	23	A1BG/A2M/ADIPOQ/APOE/C3/CA2/CLU/CTSG/DSG1/GP2/GPLD1/GSTP1/ICAM1/KRT8/LGALS1/LGALS3BP/MPO/PARK7/PLG/PON1/SERPINA1/SOD1/TF
Glomerulonephritis	D005921	13.3325	21	ADIPOQ/ALB/AMBP/APOB/APOE/AZGP1/C3/C5/CFH/CLU/CTSG/GAPDH/HP/ICAM1/MPO/MYH9/PLG/PON1/SERPINA1/TF/VIM
Diabetic Nephropathies	D003928	12.9031	24	ADIPOQ/ALB/AMBP/ANK1/ANXA2/APOB/APOE/AZGP1/CP/FGB/GAPDH/GPX1/GSTP1/HP/ICAM1/KNG1/MPO/PON1/RBP4/SCGB1A1/SOD1/TF/TTR/TXN
Cerebral Infarction	D002544	12.6073	19	ADIPOQ/ALB/AMBP/APOA1/APOB/APOE/APOH/CLU/F13A1/F2/FGB/GPX1/ICAM1/MPO/MYH9/PARK7/PLG/PON1/SOD1
Brain Ischemia	D002545	12.4191	27	A2M/ADIPOQ/ALB/APOA1/APOB/APOE/C3/C5/CFH/CLU/F13A1/F2/FGA/FGB/FGG/GAPDH/GPX1/ICAM1/MPO/PLG/PON1/SCGB1A1/SERPINA1/SERPINC1/SOD1/TF/VIM
Pulmonary Disease, Chronic Obstructive	D029424	12.3391	23	ADIPOQ/ALB/C3/C4A/CAMP/CLCA1/CTSG/GC/GLRX/GSTP1/ICAM1/LPO/MPO/MUC5AC/MUC5B/PARK7/SCGB1A1/SERPINA1/SFTPA1/SFTPB/SFTPD/SOD1/TF
Diabetic Angiopathies	D003925	12.1765	20	ADIPOQ/AHSG/AMBP/APOA1/APOA4/APOB/APOE/CD44/CLU/CP/FGB/GPX1/GSTP1/HP/ICAM1/MPO/PON1/RBP4/SOD1/TF
Kidney Failure, Chronic	D007676	11.8894	26	ADIPOQ/AHSG/ALB/AMBP/ANK1/APOB/APOE/CFH/CLU/CP/CTSG/F2/FGB/FN1/GSTP1/HP/ICAM1/MPO/MYH9/PON1/RBP4/SCGB1A1/SERPING1/SLC4A1/TF/TTR
Necrosis	D009336	11.8665	26	ADIPOQ/ANXA5/APOE/C4BPA/CD44/CFH/CLU/CTSG/F2/GAPDH/GPX1/GSTP1/HP/HSP90AA1/KRT1/KRT10/KRT14/KRT5/MPO/PLG/PRDX6/S100A9/SFTPD/SOD1/TXN/VIM
Diabetes Complications	D048909	11.5622	18	ADIPOQ/ALB/AMBP/APOB/APOE/APOH/CFH/CP/EZR/F2/FABP4/GAPDH/HBB/HP/LTF/MPO/PON1/TTR
Metabolic Syndrome	D024821	11.4976	21	ADIPOQ/AHSG/APOA1/APOA4/APOB/APOE/C3/F13A1/F2/FABP4/FGB/GPLD1/GPX1/HP/ICAM1/MPO/PON1/RBP4/SFTPD/TTR/TXN
Dementia	D003704	11.0297	18	A2M/ALB/ANXA2/APOA1/APOE/CLU/CP/FGG/GAPDH/GPX1/HP/PARK7/PON1/SERPINA1/SOD1/TF/TTR/VCP
Hyperlipidemias	D006949	10.51	17	ADIPOQ/ALB/AMBP/APOA1/APOA4/APOB/APOC2/APOE/C3/CP/F2/GAPDH/GPI/HP/ICAM1/MPO/PON1
Amyotrophic Lateral Sclerosis	D000690	9.96658	22	ANK1/ANXA2/APOA4/APOB/APOE/C3/CLU/CP/F2/FGB/GAPDH/GPX1/GSTP1/ICAM1/MPO/PARK7/PON1/PRDX1/PRDX6/SOD1/VCP/YWHAB
Hypercholesterolemia	D006937	9.7986	17	ADIPOQ/ALB/APOA1/APOB/APOC2/APOE/APOH/F2/FGB/HP/ICAM1/ITIH4/MPO/PON1/RBP4/SERPINC1/SOD1
Pregnancy Complications	D011248	9.6073	18	ADIPOQ/AMBP/ANXA2/ANXA5/APOE/APOH/C3/CP/DSG1/F2/GSTP1/ICAM1/MPO/PON1/SCGB1A1/SERPING1/TF/TTR
Endometriosis	D004715	9.51856	20	ADIPOQ/AHSG/ANXA1/C3/C5/C9/CD44/ENO1/EZR/F2/GAPDH/GC/GSTP1/HP/ICAM1/LTF/MPO/PON1/TF/VIM
Alcoholism	D000437	9.46597	19	A1BG/ALB/ALDH1A1/AMBP/APOB/APOE/CLU/CP/CTSG/F2/GSTP1/HP/MPO/PON1/PPIA/SCGB1A1/SERPINA1/SOD1/TF
Inflammatory Bowel Diseases	D015212	9.04048	21	AMBP/APOA4/APOB/APOE/C3/CTSG/F13A1/F2/FGB/GAPDH/GPX1/GSTP1/HP/ICAM1/KRT8/MPO/OLFM4/PON1/S100A8/S100A9/SERPINA1
Hyperglycemia	D006943	8.95078	17	ADIPOQ/ALB/APOA1/APOB/APOE/C3/CP/FN1/GAPDH/GPI/GPX1/HP/LYZ/MPO/PON1/SOD1/TXN
Prostatic Hyperplasia	D011470	8.90309	22	A2M/ADIPOQ/ANXA1/ANXA2/CD44/CLU/CTSG/EEF1A1/GAPDH/GPI/GPX1/GSTP1/HP/HSP90AA1/KRT1/KRT14/KRT5/PLG/PTMA/SERPINA1/SERPINA5/SOD1
Pulmonary Fibrosis	D011658	8.8962	18	ALB/ANXA1/CALR/CP/CTSG/F2/GAPDH/ICAM1/KRT14/LYZ/MPO/PLG/PRDX2/SCGB1A1/SFTPB/SFTPD/SOD1/VIM
Pneumonia	D011014	8.88941	16	A1BG/APOE/GPX1/GSTP1/HBB/HP/ICAM1/MPO/PLG/S100A8/S100A9/SCGB1A1/SERPINA1/SFTPB/SFTPD/SOD1
Carotid Artery Diseases	D002340	8.50446	16	ADIPOQ/AHSG/APOA1/APOA4/APOB/APOE/CFH/CTSG/FGA/FGB/FGG/GPX1/GSTP1/ICAM1/MPO/PON1
Wounds and Injuries	D014947	8.50446	16	ALB/CLU/CP/CTSG/EEF1A1/FN1/GAPDH/HP/HSPA8/ICAM1/LTF/MPO/PLG/PON1/SERPINA1/TF
Birth Weight	D001724	8.45223	16	ADIPOQ/ALB/APOA1/APOB/APOE/C3/F2/GPX1/GSTP1/HP/LTF/MPO/PON1/RBP4/SCGB1A1/TF
Diseases in Twins	D004200	8.44612	17	A2M/APOA1/APOA4/APOB/APOC2/APOE/C2/C3/CFB/CFH/CLCA1/FGB/FGG/KRT10/SFTPB/SLC4A1/TTR
Fetal Growth Retardation	D005317	8.0716	16	ADIPOQ/AHSG/ALB/AMBP/ANXA5/APOB/APOE/APOH/F13A1/F2/FGB/GPX1/MPO/PLG/SERPINA1/TF
Myocardial Ischemia	D017202	8.03152	18	ADIPOQ/APOA1/APOB/APOE/CLU/CTSG/F13A1/F2/FGB/GAPDH/GPX1/ICAM1/MPO/PON1/SCGB1A1/SERPINA1/SOD1/TXN
Acquired Immunodeficiency Syndrome	D000163	7.92445	20	ADIPOQ/ALB/AMBP/APOB/APOE/APOH/CFH/CLU/FN1/GC/GSTP1/LGALS3BP/MPO/PPIA/SFTPD/TF/VTN/YWHAB/YWHAE/YWHAZ
Brain Diseases	D001927	7.64975	16	APOB/APOE/CA2/CP/ENO1/F2/GAPDH/HNRNPA2B1/HP/MPO/PON1/S100P/SOD1/TTR/VIM/YWHAE
Diabetes Mellitus, Experimental	D003921	7.52288	18	ADIPOQ/APOA1/APOB/APOE/CAMP/CP/EZR/GAPDH/GLRX/GPX1/HP/MPO/PFN1/SERPINA1/SOD1/TF/TTR/TXN
Fibrosis	D005355	7.51004	21	ALB/APCS/APOE/C5/CALR/CLU/CTSG/F2/GAPDH/GPX1/HBB/ICAM1/KNG1/KRT5/MPO/PLG/S100A9/SCGB1A1/TKT/TXN/VIM
Hepatitis C, Chronic	D019698	7.4828	17	ADIPOQ/ALB/APOB/APOE/C5/CTSG/F2/GAPDH/GSTP1/HBB/HP/KRT8/MPO/PON1/RBP4/SERPINA1/TF
Weight Loss	D015431	7.36251	15	ADIPOQ/AHSG/ALB/APOB/APOE/FABP4/GAPDH/HP/ICAM1/KRT14/MPO/RBP4/SOD1/TF/TTR
Heart Diseases	D006331	6.98297	15	ALB/ANXA2/ANXA5/APOA1/APOB/APOE/C3/F2/GAPDH/GPX1/ICAM1/MDH1/MPO/PON1/TTR
Leukemia, Promyelocytic, Acute	D015473	6.89963	20	ANXA2/CALR/CD44/CTSG/ELANE/GSTP1/HPX/HSP90AA1/ICAM1/LGALS1/MPO/PLG/PRDX1/RAC2/S100A8/S100A9/SERPINA1/TF/VIM/VTN
Nasopharyngeal Neoplasms	D009303	6.767	16	ANXA1/ANXA2/ANXA5/BPIFB1/CD44/EZR/GAPDH/GSTP1/HP/KRT8/LTF/PFN1/PIGR/SCGB3A1/TUBB4B/VIM
Carcinoma, Papillary	D002291	6.59007	19	ADIPOQ/ANXA1/ANXA2/CD44/CLU/CP/DMBT1/FN1/GAPDH/GSTP1/HP/KRT14/KRT5/LGALS1/S100P/SERPINA1/TF/VCP/VIM
Cataract	D002386	6.4318	14	APOE/CLU/FTL/GPX1/HP/KRT14/KRT16/MPO/MYH9/PON1/PRDX1/SOD1/TF/TTR
Bacterial Infections	D001424	6.36957	14	ALB/ANXA2/APOE/CAMP/CTSG/GC/HP/HSPA8/LTF/MPO/PIGR/PLG/SERPINA1/TF
Colitis, Ulcerative	D003093	6.31876	19	APOA4/APOH/CA2/CD44/CTSG/F13A1/F2/GAPDH/GSTP1/HP/ICAM1/KRT8/MPO/MUC5AC/PLG/PON1/SERPINA1/TF/TXN
Nervous System Diseases	D009422	6.2668	16	ALB/AMBP/APOA1/APOE/CLU/CP/F2/GAPDH/GPI/GSTP1/ICAM1/PON1/SOD1/TF/TPI1/TTR
Atrophy	D001284	6.1831	16	APOE/CFH/CLU/DSG1/FTL/GAPDH/GPX1/GSTP1/KRT14/MPO/PPIA/RBP4/SOD1/TF/TTR/TXN
Periodontitis	D010518	6.10958	14	ALB/C4A/CTSG/FGB/HP/ICAM1/LTF/MPO/PON1/PRDX6/S100A8/SERPINA1/SFTPD/TF
Liver Neoplasms, Experimental	D008114	6.0846	16	ALB/APOB/APOE/CLU/CP/GAPDH/GPX1/GSTP1/HP/HPX/HSP90AA1/KRT8/PGK1/SERPINA1/SOD1/TF
Reperfusion Injury	D015427	6.05355	15	ANXA2/ANXA5/APOE/C3/CLU/CTSG/GAPDH/GPX1/MPO/PARK7/SERPINC1/SERPING1/SOD1/TF/TXN
Arthritis	D001168	6.00789	13	ADIPOQ/ANXA1/APOE/C3/C4BPA/CAMP/CTSG/ENO1/GPI/ITIH2/KRT8/MPO/PON1
Heart Failure	D006333	5.80688	18	ACTB/ADIPOQ/AHSG/ALB/ANXA2/APOA1/APOE/CLCA1/CP/GAPDH/GPX1/MPO/MYH9/SCGB1A1/SERPINA1/SOD1/TTR/TXN
Leukemia, Lymphoid	D007945	5.46218	12	AMBP/C3/CP/GAPDH/HBB/HP/HSP90AA1/ICAM1/JCHAIN/MPO/SERPINC1/TF
Bone Resorption	D001862	5.40782	13	ANXA2/APOE/CD44/CTSG/FN1/GPX1/HP/ICAM1/PFN1/PRDX1/VCP/VIM/VTN
Skin Diseases	D012871	5.33161	15	APOA1/APOE/CD44/CTSG/DSG1/F13A1/GAPDH/GSTP1/HP/KRT10/KRT14/KRT16/KRT5/MPO/TTR
Mammary Neoplasms, Experimental	D008325	5.27246	15	ALB/ANK1/CD44/CLU/DMBT1/FGG/HP/LGALS3BP/MPO/PEBP1/PFN1/SOD1/TF/VIM/VTN
Carcinoma in Situ	D002278	5.25026	13	ANXA1/AZGP1/CLU/FN1/GSTP1/ITIH1/KRT13/KRT14/KRT5/S100A9/S100P/SCGB1A1/TF
Liver Cirrhosis, Biliary	D008105	5.0804	11	ALB/APOB/APOE/CTSG/DMBT1/FN1/GSTP1/ICAM1/MPO/PIGR/VCP
Brain Injuries	D001930	4.88273	11	APOE/CLU/CTSG/GPX1/HP/MPO/PEBP1/RBP4/SOD1/TF/VIM
Vascular Diseases	D014652	4.80688	11	ADIPOQ/AHSG/APOB/APOE/CP/F13A1/F2/FGB/ICAM1/MPO/PON1
Carcinoma, Intraductal, Noninfiltrating	D002285	4.76955	11	ANXA1/CD44/CLU/EEF2/GSTP1/KRT14/KRT5/KRT6A/KRT8/SCGB3A1/VIM
Immunologic Deficiency Syndromes	D007153	4.76955	11	APOE/C1QC/C2/C3/C4A/C5/CFH/HP/MPO/RAC2/SERPINA1
Huntington Disease	D006816	4.67366	14	ANK1/APOE/CALM1/CP/EEF1A1/FTL/GAPDH/MPO/PARK7/PFN1/SOD1/TALDO1/VIM/YWHAZ
Cardiomyopathies	D009202	4.61979	12	AHSG/AMBP/ANXA5/APOA1/APOB/CP/ICAM1/MDH1/MPO/TF/TTR/TXN
Dermatitis, Atopic	D003876	4.60555	13	ALDH1A1/C3/CA2/CAMP/CD44/CTSG/DSG1/GAPDH/GSTP1/ICAM1/KRT14/MPO/SCGB1A1
Carcinoma, Transitional Cell	D002295	4.56703	14	ANXA1/ANXA2/CD44/CLU/GPLD1/GPX1/GSTP1/KRT10/KRT14/KRT5/KRT8/S100P/TF/VIM
Leukemia, Erythroblastic, Acute	D004915	4.4389	15	ALDH1A1/APOE/CA1/CD44/CTSG/GAPDH/GPI/GSTP1/HBB/MLF1/MPO/PRDX1/PRDX2/S100A9/TF
Carcinoma, Lobular	D018275	4.36754	11	CD44/GPX1/KRT14/KRT5/KRT6A/KRT8/MUC5AC/SCGB3A1/SOD1/TXN/VIM
Fetal Diseases	D005315	4.34872	10	AMBP/APOE/CA2/FGB/FN1/GPI/HBB/KRT10/SCGB1A1/TALDO1
NA	D008679	4.33536	11	CLCA1/CTSG/GSTP1/KRT14/KRT8/MPO/MUC5AC/MUC5B/PTMA/SCGB1A1/TF
Rectal Neoplasms	D012004	4.30277	11	ALB/APOE/CD44/CTSG/GAPDH/GSTP1/HSP90AB1/MUC5AC/PKM/SELENBP1/TF
Hepatitis C	D006526	4.1986	13	ALB/APOA1/ENO1/FGG/FN1/GAPDH/HP/ICAM1/LGALS3BP/LTF/MPO/PON1/RBP4
Chromosome Disorders	D025063	4.19518	14	APOB/APOE/FN1/FTL/GSTP1/HP/KRT5/MLF1/MPO/MYH9/PGK1/SERPING1/TTR/VCP
Hypersensitivity	D006967	4.1349	13	ALB/CLCA1/CLU/EZR/GSTP1/HP/ICAM1/MPO/MUC5AC/PLG/PON1/SCGB1A1/SERPINA1
Retinal Diseases	D012164	4.11919	10	ADIPOQ/APOB/APOE/ENO1/GPX1/KRT13/MPO/PLG/TF/TTR
Glucose Intolerance	D018149	4.06854	10	ADIPOQ/APOB/APOE/FABP4/ICAM1/LTF/PON1/RBP4/SFTPA1/SOD1
Hepatitis B	D006509	4.02687	11	ALB/APOE/GSTP1/HP/LGALS3BP/MPO/PGK1/PON1/TAGLN2/TTR/VIM
Laryngeal Neoplasms	D007822	3.9686	11	ALB/ANXA1/CD44/CLU/CP/GSTP1/HP/LGALS1/MPO/TF/VIM
Hypertension, Pulmonary	D006976	3.90634	10	APOE/CFL1/F13A1/F2/FGA/FGB/HBB/MPO/SCGB1A1/SERPINA1
Intestinal Neoplasms	D007414	3.89062	10	ANXA1/APOB/CLU/GPX1/HP/KRT8/MPO/MUC5AC/TF/TTR
Fibrosarcoma	D005354	3.7125	13	ADIPOQ/ANXA2/CD44/CTSG/F2/FN1/GAPDH/GPI/GPX1/HNRNPA2B1/HPX/LTF/MPO
Metabolism, Inborn Errors	D008661	3.65037	10	APOB/APOE/CA2/FGB/GPX1/MPO/PGK1/SERPING1/SFTPB/TALDO1
Carcinoma, Basal Cell	D002280	3.61669	11	CD44/DMBT1/GAPDH/GPX1/GSTP1/KRT1/KRT10/KRT14/KRT5/KRT8/S100A9
Sjogren's Syndrome	D012859	3.60758	10	ADIPOQ/APOE/APOH/CA2/CLU/CTSG/ICAM1/MPO/SLC4A1/TXN
Osteoporosis	D010024	3.57943	10	AHSG/ALB/AMBP/APOE/CP/FN1/GPX1/PON1/RBP4/TF
Muscular Diseases	D009135	3.53774	10	ANXA5/APOB/APOE/CLU/MLF1/MPO/MYH9/PGAM1/SOD1/VCP
Calcinosis	D002114	3.52611	9	AHSG/ALB/APOB/APOE/CA2/FGA/FGG/GPX1/ICAM1
Lymphoma, Large B-Cell, Diffuse	D016403	3.516	14	CD44/CLU/CTSG/ENO1/GPX1/GSTP1/HSP90AA1/ICAM1/LGALS1/LTF/MPO/SERPINA1/SERPINC1/TF
Sarcoma	D012509	3.25871	11	ALB/AMBP/ANXA5/CLU/EZR/GAPDH/ICAM1/KRT14/KRT5/MPO/VIM
Celiac Disease	D002446	3.20578	9	C3/CALR/DSG1/HP/ICAM1/MPO/PON1/SERPING1/TTR
Leukemia, T-Cell	D015458	3.19247	11	ADIPOQ/C4A/CAMP/CD44/EZR/GAPDH/GSTP1/LGALS1/PFN1/TF/TXN
Adenocarcinoma, Mucinous	D002288	3.1385	9	CALR/CD44/GSTP1/KRT13/KRT5/KRT8/MUC5AC/S100P/VIM
Mammary Neoplasms, Animal	D015674	2.92321	9	APOB/CLU/CTSG/FN1/GPX1/PGK1/S100P/SOD1/TF
Graves Disease	D006111	2.91115	9	ADIPOQ/CLU/CP/ENO1/GC/ICAM1/LGALS1/MPO/TTR
Encephalomyelitis, Autoimmune, Experimental	D004681	2.90045	8	A1BG/APOE/C3/C5/CD44/CLU/MPO/PARK7
Neoplasms, Glandular and Epithelial	D009375	2.88722	9	CD44/DMBT1/GSTP1/KRT1/KRT10/KRT14/KRT5/PON1/PTMA
Polycystic Ovary Syndrome	D011085	2.87333	8	ADIPOQ/APOE/CP/F2/FABP4/PON1/PRDX2/RBP4
Graft vs Host Disease	D006086	2.84012	9	ALB/AMBP/ANXA2/CD44/F13A1/F2/GAPDH/KRT2/SCGB1A1
Papillomavirus Infections	D030361	2.84012	9	CD44/GAPDH/GPX1/GSTP1/KRT14/KRT5/MPO/S100P/VIM
Fetal Death	D005313	2.83328	8	A2M/AMBP/APOB/APOE/F13A1/F2/FGB/SPTB
Colitis	D003092	2.82009	8	APOA4/GPX1/LTF/MPO/S100A8/S100A9/SERPINA1/SOD1
Hypersensitivity, Immediate	D006969	2.75539	8	ANXA1/CTSG/ELANE/GSTP1/HP/ICAM1/MPO/SCGB1A1
Cardiomyopathy, Dilated	D002311	2.74978	10	ANXA5/APOB/APOE/CP/F2/GAPDH/GPX1/S100A8/S100A9/VCP
Carcinoma, Pancreatic Ductal	D021441	2.71987	10	A1BG/GSN/GSTP1/KRT8/LGALS3BP/MUC5AC/PARK7/PFN1/S100P/TXN
Gastrointestinal Neoplasms	D005770	2.54831	10	A1BG/ALB/C4BPA/CD44/DMBT1/GSTP1/HP/PLG/TTR/VIM
Retinitis Pigmentosa	D012174	2.42671	8	APOE/CLU/EEF1A1/ENO1/GSN/PFN1/PGK1/YWHAE
Uterine Neoplasms	D014594	2.32548	12	ALB/APOB/CD44/FTL/GAPDH/GPI/LGALS3BP/LTF/PLG/PON1/SCGB1A1/VIM
Premature Birth	D047928	2.31538	7	CFB/CP/F13A1/F2/GSTP1/PON1/SCGB1A1
Postmortem Changes	D011180	2.30115	8	ACTB/APOB/APOE/GAPDH/GLRX/HNRNPA2B1/PARK7/SOD1
Osteoarthritis, Knee	D020370	2.29208	7	C4BPA/CALM1/CAMP/CD44/FN1/MPO/PON1
Growth Disorders	D006130	2.27103	8	ADIPOQ/ALB/APOB/CA2/GPX1/SOD1/TKT/TTR
AIDS Dementia Complex	D015526	2.27103	8	A2M/APOE/CLU/GPX1/HSPA8/ICAM1/TUBA1B/YWHAB
Melanoma, Experimental	D008546	2.23551	9	ANK1/APOE/CALM1/CLCA1/EEF1A1/FN1/LCP1/LGALS1/TF
Muscular Dystrophies	D009136	2.14593	8	ANXA1/ANXA2/C1QC/ENO1/HPX/PLG/SOD1/VCP
Scleroderma, Systemic	D012595	2.06418	8	APCS/APOE/CP/CTSG/GSTP1/MPO/S100A9/SFTPB
Infertility, Female	D007247	2.02476	7	ADIPOQ/C3/C5/C9/F2/SOD1/TKT
Hearing Loss, Sensorineural	D006319	2.01491	7	ACTB/APOE/F2/MYH9/PFN1/SLC4A1/TTR
Soft Tissue Neoplasms	D012983	2.01491	7	ACTB/ALB/CLU/GAPDH/GSTP1/PTMA/VIM
Mesothelioma	D008654	1.99539	7	ADIPOQ/AMBP/GSTP1/KRT14/KRT5/KRT6A/SCGB1A1
Testicular Neoplasms	D013736	1.96856	10	ALB/AMBP/CLU/GSTP1/HSP90AA1/LTF/SCGB3A1/SOD1/TF/VIM
Heart Defects, Congenital	D006330	1.95252	8	ALB/APOE/F13A1/F2/FGA/ICAM1/MPO/PEBP1
Helicobacter Infections	D016481	1.88723	9	CTSG/F2/GAPDH/GSTP1/MPO/PON1/S100A8/SFTPD/SOD1
Retinal Degeneration	D012162	1.85613	7	APOE/CLU/CP/ENO1/MPO/SOD1/TF
Neoplasms, Hormone-Dependent	D009376	1.7493	9	ADIPOQ/CLU/EEF2/GSTP1/MPO/PARK7/PKM/SERPINA5/VIM
Leiomyoma	D007889	1.73663	7	ALB/ALDH1A1/CD44/GAPDH/PLG/PON1/VIM
Sarcoma, Kaposi	D012514	1.73663	7	APOE/CD44/FN1/ICAM1/RAC2/VIM/VTN
Myelodysplastic Syndromes	D009190	1.66554	9	A2M/ANXA2/CTSG/ELANE/GSTP1/ICAM1/LYZ/MLF1/MPO
Pituitary Neoplasms	D010911	1.58313	8	ALB/ANXA1/ENO1/GAPDH/GSTP1/RAC2/TF/TTR
Epilepsy	D004827	1.56614	10	AMBP/APOB/APOE/CLU/GAPDH/GSTP1/HP/HSPA8/SOD1/YWHAB
Carcinoma, Endometrioid	D018269	1.52681	6	CD44/EZR/GSTP1/LGALS1/VIM/WFDC2
Seizures	D012640	1.48887	7	APOB/APOE/CP/F2/PON1/TF/YWHAB
Cytomegalovirus Infections	D003586	1.44816	6	AMBP/APOE/CALR/GAPDH/ICAM1/LTF
