# Supplementary material for: Ferret models of alpha-1 antitrypsin deficiency develop lung and liver disease
Source: JCI Insight. 2022 Mar 8;7(5):e143004. doi: 10.1172/jci.insight.143004 (PMC8983124; doi:10.1172/jci.insight.143004)
Supplement: Supplemental table 8 [file jciinsight-7-143004-s047.xlsx]

## Sheet: Supplemental Table 8
Supplemental Table 8. Canonical Pathways. Lists of proteins and corresponding average log2(fold change) from Supplemental Table 6 were subjected to Ingenuity Pathway Analysis (IPA, Qiagen). Shown are lists of canonical pathways identified in this analysis. -log(p-value) was calculated by Fisher's exact test right-tailed (higher values equate to increased significance). Ratio is calculated by the …
Ingenuity Canonical Pathways	-log(p-value)	Ratio	z-score	Molecules
LXR/RXR Activation	20.5	0.204	1.091	KNG1,APOE,TTR,APOB,APOA4,VTN,AHSG,APOC2,A1BG,C4A/C4B,PON1,LYZ,ALB,APOA1,TF,ORM1,ITIH4,S100A8,FGA,CLU,RBP4
Acute Phase Response Signaling	20.1	0.151	0.905	TTR,SERPING1,ITIH3,FN1,AHSG,CP,F2,FGG,SERPIND1,C4A/C4B,FTL,ALB,HP,APOA1,TF,ORM1,ITIH2,ITIH4,C4BPA,CFB,FGB,FGA,A2M,RBP4
FXR/RXR Activation	17.2	0.174	#NUM!	KNG1,APOE,TTR,APOB,APOA4,VTN,AHSG,APOC2,A1BG,C4A/C4B,PON1,ALB,APOA1,TF,ORM1,ITIH4,FGA,CLU,RBP4
Glycolysis I	12.3	0.429	1	PGK1,ENO1,GPI,TPI1,PGAM1,PKM,GAPDH,ALDOA,BPGM
Coagulation System	10.7	0.3	1	KNG1,SERPINA5,F13A1,FGB,FGA,A2M,F2,FGG,SERPIND1
Gluconeogenesis I	10.5	0.381	0.707	PGK1,ENO1,GPI,PGAM1,GAPDH,ALDOA,MDH1,BPGM
Complement System	10.3	0.273	-0.816	C4A/C4B,SERPING1,C4BPA,CFB,C7,C8B,C1QC,CFH,C8G
Atherosclerosis Signaling	9.64	0.117	#NUM!	PON1,APOE,LYZ,ALB,APOA1,ICAM1,APOB,APOA4,ORM1,S100A8,APOC2,CLU,RBP4
Clathrin-mediated Endocytosis Signaling	9.57	0.0842	#NUM!	APOE,APOA4,APOB,ACTB,APOC2,F2,HSPA8,PON1,ALB,LYZ,APOA1,ORM1,TF,S100A8,CLU,RBP4
Glucocorticoid Receptor Signaling	9.01	0.0621	#NUM!	KRT14,KRT16,ICAM1,ACTB,HSPA1A/HSPA1B,KRT5,FGG,HSPA8,SCGB1A1,KRT8,HSP90AB1,KRT13,ANXA1,KRT6A,HSP90AA1,KRT2,KRT1,A2M,KRT10
IL-12 Signaling and Production in Macrophages	7.82	0.0938	#NUM!	PON1,APOE,LYZ,ALB,APOA4,APOB,APOA1,ORM1,APOC2,S100A8,CLU,RBP4
Extrinsic Prothrombin Activation Pathway	6.57	0.357	#NUM!	F13A1,FGB,FGA,F2,FGG
Production of Nitric Oxide and Reactive Oxygen Species in Macrophages	6.16	0.0663	1.155	PON1,APOE,LYZ,ALB,APOA4,APOB,APOA1,ORM1,APOC2,S100A8,CLU,RBP4
Intrinsic Prothrombin Activation Pathway	5.79	0.176	2.236	KNG1,F13A1,FGB,FGA,F2,FGG
Actin Cytoskeleton Signaling	4.83	0.0539	-1.897	KNG1,RAC2,FN1,PFN1,MYH9,MYL6,CFL1,ACTB,EZR,GSN,F2
NRF2-mediated Oxidative Stress Response	4.39	0.0532	-1.342	GSTM1,GSTA2,FTL,PRDX1,ACTB,VCP,TXN,SOD1,GSTP1,FTH1
Phagosome Maturation	4.27	0.0661	#NUM!	TUBA1B,CALR,LPO,PRDX1,TUBB4B,TUBB4A,PRDX6,PRDX2
Glutathione Redox Reactions I	4.15	0.19	-1	GSTM1,GPX1,PRDX6,GSTP1
Pentose Phosphate Pathway	3.99	0.333	#NUM!	PGD,TKT,TALDO1
Regulation of Actin-based Motility by Rho	3.68	0.0769	-1	RAC2,PFN1,MYL6,CFL1,ACTB,GSN
Germ Cell-Sertoli Cell Junction Signaling	3.41	0.0497	#NUM!	TUBA1B,RAC2,CFL1,TUBB4B,ACTB,TUBB4A,GSN,A2M
14-3-3-mediated Signaling	3.36	0.056	-1	TUBA1B,YWHAE,YWHAB,TUBB4B,YWHAZ,VIM,TUBB4A
Rapoport-Luebering Glycolytic Shunt	3.15	0.5	#NUM!	PGAM1,BPGM
Pentose Phosphate Pathway (Non-oxidative Branch)	2.94	0.4	#NUM!	TKT,TALDO1
Apelin Adipocyte Signaling Pathway	2.92	0.0685	-1.342	GSTM1,GPX1,SOD1,PRDX6,GSTP1
Iron homeostasis signaling pathway	2.6	0.048	#NUM!	FTL,HP,TF,CP,HBB,FTH1
Unfolded protein response	2.55	0.0741	#NUM!	HSPA8,CALR,HSPA1A/HSPA1B,VCP
Glutathione-mediated Detoxification	2.51	0.111	#NUM!	GSTA2,GSTM1,GSTP1
Sucrose Degradation V (Mammalian)	2.5	0.25	#NUM!	TPI1,ALDOA
Epithelial Adherens Junction Signaling	2.45	0.0448	#NUM!	TUBA1B,MYH9,MYL6,TUBB4B,ACTB,TUBB4A
Aryl Hydrocarbon Receptor Signaling	2.39	0.0435	#NUM!	GSTA2,GSTM1,ALDH1A1,HSP90AB1,HSP90AA1,GSTP1
Remodeling of Epithelial Adherens Junctions	2.38	0.0667	#NUM!	TUBA1B,TUBB4B,ACTB,TUBB4A
Osteoarthritis Pathway	2.33	0.037	#NUM!	FN1,S100A9,ANXA5,ADIPOQ,S100A8,ANXA2,RBP4
LPS/IL-1 Mediated Inhibition of RXR Function	2.23	0.0355	#NUM!	GSTM1,GSTA2,APOE,ALDH1A1,FABP4,APOC2,GSTP1
Sirtuin Signaling Pathway	2.17	0.0315	-0.816	PGK1,TUBA1B,HIST1H1C,PGAM1,ATP5F1A,SOD1,H1F0,BPGM
RhoA Signaling	2.15	0.0455	-1.342	PFN1,MYL6,CFL1,ACTB,EZR
eNOS Signaling	2.12	0.0382	1	HSPA8,KNG1,CALM1 (includes others),HSP90AB1,HSPA1A/HSPA1B,HSP90AA1
Agranulocyte Adhesion and Diapedesis	2.1	0.0377	#NUM!	FN1,ICAM1,MYH9,MYL6,ACTB,EZR
Granzyme A Signaling	2.07	0.154	#NUM!	HIST1H1C,H1F0
Role of IL-17A in Psoriasis	2.07	0.154	#NUM!	S100A9,S100A8
Sertoli Cell-Sertoli Cell Junction Signaling	2.03	0.0366	#NUM!	TUBA1B,TUBB4B,ACTB,SPTB,TUBB4A,A2M
Vitamin-C Transport	2	0.143	#NUM!	TXN,GLRX
Role of Tissue Factor in Cancer	1.95	0.0407	#NUM!	CFL1,FGB,FGA,F2,FGG
PI3K/AKT Signaling	1.95	0.0407	-1.342	HSP90AB1,YWHAE,YWHAB,YWHAZ,HSP90AA1
HIPPO signaling	1.91	0.0488	0	YWHAE,YWHAB,YWHAZ,CD44
ILK Signaling	1.89	0.0341	-1.342	FN1,MYH9,MYL6,CFL1,ACTB,VIM
Glutaryl-CoA Degradation	1.89	0.125	#NUM!	PARK7,CA1
p70S6K Signaling	1.87	0.0388	#NUM!	YWHAE,YWHAB,EEF2,YWHAZ,F2
Cell Cycle: G2/M DNA Damage Checkpoint Regulation	1.84	0.0638	#NUM!	YWHAE,YWHAB,YWHAZ
Fcγ Receptor-mediated Phagocytosis in Macrophages and Monocytes	1.82	0.046	-1	RAC2,ACTB,EZR,GPLD1
Leukocyte Extravasation Signaling	1.74	0.0314	-1.633	RAC2,ICAM1,MYL6,ACTB,EZR,CD44
Tryptophan Degradation III (Eukaryotic)	1.7	0.1	#NUM!	PARK7,CA1
Cellular Effects of Sildenafil (Viagra)	1.59	0.0392	#NUM!	CALM1 (includes others),MYH9,MYL6,ACTB
Xenobiotic Metabolism Signaling	1.59	0.0265	#NUM!	GSTA2,GSTM1,FTL,ALDH1A1,HSP90AB1,HSP90AA1,GSTP1
Nitric Oxide Signaling in the Cardiovascular System	1.58	0.0388	-1	KNG1,CALM1 (includes others),HSP90AB1,HSP90AA1
RhoGDI Signaling	1.55	0.0321	2.236	MYL6,CFL1,ACTB,EZR,CD44
PXR/RXR Activation	1.5	0.0476	#NUM!	GSTA2,GSTM1,ALDH1A1
Diphthamide Biosynthesis	1.49	0.333	#NUM!	EEF2
NADH Repair	1.49	0.333	#NUM!	GAPDH
Ascorbate Recycling (Cytosolic)	1.49	0.333	#NUM!	GLRX
Protein Kinase A Signaling	1.47	0.0235	-0.378	SMPDL3A,HIST1H1C,CALM1 (includes others),MYL6,YWHAE,YWHAB,YWHAZ,H1F0
ERK5 Signaling	1.47	0.0462	#NUM!	YWHAE,YWHAB,YWHAZ
Systemic Lupus Erythematosus Signaling	1.41	0.0294	#NUM!	KNG1,HNRNPA2B1,C7,C8B,C8G
Hepatic Fibrosis / Hepatic Stellate Cell Activation	1.39	0.0291	#NUM!	FN1,ICAM1,MYH9,MYL6,A2M
Pentose Phosphate Pathway (Oxidative Branch)	1.37	0.25	#NUM!	PGD
Heme Degradation	1.37	0.25	#NUM!	BLVRB
Glutathione Redox Reactions II	1.37	0.25	#NUM!	GLRX
GP6 Signaling Pathway	1.35	0.0328	1	CALM1 (includes others),FGB,FGA,FGG
Myc Mediated Apoptosis Signaling	1.33	0.0405	#NUM!	YWHAE,YWHAB,YWHAZ
Aspartate Degradation II	1.27	0.2	#NUM!	MDH1
Thioredoxin Pathway	1.2	0.167	#NUM!	TXN
GDP-mannose Biosynthesis	1.2	0.167	#NUM!	GPI
Antioxidant Action of Vitamin C	1.13	0.0337	#NUM!	GPLD1,TXN,GLRX
TR/RXR Activation	1.09	0.0323	#NUM!	ENO1,HP,FGA
Aldosterone Signaling in Epithelial Cells	1.08	0.0265	#NUM!	HSPA8,HSP90AB1,HSPA1A/HSPA1B,HSP90AA1
Superoxide Radicals Degradation	1.08	0.125	#NUM!	SOD1
Prostate Cancer Signaling	1.05	0.0309	#NUM!	HSP90AB1,HSP90AA1,GSTP1
Calcium Transport I	1.03	0.111	#NUM!	ANXA5
Signaling by Rho Family GTPases	0.987	0.022	-2	MYL6,CFL1,ACTB,EZR,VIM
PPARα/RXRα Activation	0.943	0.0237	1	APOA1,HSP90AB1,ADIPOQ,HSP90AA1
Choline Biosynthesis III	0.943	0.0909	#NUM!	GPLD1
UDP-N-acetyl-D-galactosamine Biosynthesis II	0.943	0.0909	#NUM!	GPI
IGF-1 Signaling	0.917	0.027	#NUM!	YWHAE,YWHAB,YWHAZ
Calcium Signaling	0.917	0.0231	#NUM!	CALR,CALM1 (includes others),MYH9,MYL6
Colanic Acid Building Blocks Biosynthesis	0.876	0.0769	#NUM!	GPI
Mitotic Roles of Polo-Like Kinase	0.866	0.0339	#NUM!	HSP90AB1,HSP90AA1
Rac Signaling	0.857	0.0254	#NUM!	CFL1,CD44,ANK1
Th17 Activation Pathway	0.857	0.0333	#NUM!	HSP90AB1,HSP90AA1
Gap Junction Signaling	0.854	0.0219	#NUM!	TUBA1B,TUBB4B,ACTB,TUBB4A
Parkinson's Signaling	0.845	0.0714	#NUM!	PARK7
Androgen Signaling	0.821	0.0244	#NUM!	CALR,CALM1 (includes others),HSP90AA1
Telomere Extension by Telomerase	0.818	0.0667	#NUM!	HNRNPA2B1
Caveolar-mediated Endocytosis Signaling	0.801	0.0308	#NUM!	ALB,ACTB
Breast Cancer Regulation by Stathmin1	0.788	0.0206	#NUM!	CALM1 (includes others),TUBA1B,TUBB4B,TUBB4A
Ephrin B Signaling	0.78	0.0299	#NUM!	RAC2,CFL1
Lipid Antigen Presentation by CD1	0.77	0.0588	#NUM!	CALR
Maturity Onset Diabetes of Young (MODY) Signaling	0.77	0.0588	#NUM!	GAPDH
Histamine Degradation	0.77	0.0588	#NUM!	ALDH1A1
Integrin Signaling	0.762	0.0201	#NUM!	RAC2,PFN1,ACTB,GSN
Chemokine Signaling	0.759	0.029	#NUM!	CALM1 (includes others),CFL1
Hypoxia Signaling in the Cardiovascular System	0.759	0.029	#NUM!	HSP90AB1,HSP90AA1
Agrin Interactions at Neuromuscular Junction	0.74	0.0282	#NUM!	RAC2,ACTB
Phospholipase C Signaling	0.74	0.0197	#NUM!	PEBP1,CALM1 (includes others),MYL6,GPLD1
Axonal Guidance Signaling	0.733	0.0164	#NUM!	TUBA1B,RAC2,PFN1,MYL6,CFL1,TUBB4B,TUBB4A
Oxidative Ethanol Degradation III	0.726	0.0526	#NUM!	ALDH1A1
Glioma Invasiveness Signaling	0.714	0.027	#NUM!	VTN,CD44
Putrescine Degradation III	0.706	0.05	#NUM!	ALDH1A1
Fatty Acid α-oxidation	0.706	0.05	#NUM!	ALDH1A1
Endoplasmic Reticulum Stress Pathway	0.706	0.05	#NUM!	CALR
IL-17A Signaling in Airway Cells	0.688	0.026	#NUM!	MUC5AC,MUC5B
Pyrimidine Deoxyribonucleotides De Novo Biosynthesis I	0.686	0.0476	#NUM!	NME2
Tryptophan Degradation X (Mammalian, via Tryptamine)	0.686	0.0476	#NUM!	ALDH1A1
TCA Cycle II (Eukaryotic)	0.686	0.0476	#NUM!	MDH1
Tumoricidal Function of Hepatic Natural Killer Cells	0.668	0.0455	#NUM!	ICAM1
Ethanol Degradation IV	0.652	0.0435	#NUM!	ALDH1A1
Neuroprotective Role of THOP1 in Alzheimer's Disease	0.64	0.0241	#NUM!	KNG1,YWHAE
Tight Junction Signaling	0.604	0.019	#NUM!	MYH9,MYL6,ACTB
Neuregulin Signaling	0.602	0.0227	#NUM!	HSP90AB1,HSP90AA1
Retinoate Biosynthesis I	0.59	0.037	#NUM!	ALDH1A1
Dopamine Degradation	0.577	0.0357	#NUM!	ALDH1A1
Ethanol Degradation II	0.564	0.0345	#NUM!	ALDH1A1
PPAR Signaling	0.556	0.0211	#NUM!	HSP90AB1,HSP90AA1
Protein Ubiquitination Pathway	0.554	0.0163	#NUM!	HSPA8,HSP90AB1,HSPA1A/HSPA1B,HSP90AA1
nNOS Signaling in Skeletal Muscle Cells	0.539	0.0323	#NUM!	CALM1 (includes others)
Noradrenaline and Adrenaline Degradation	0.539	0.0323	#NUM!	ALDH1A1
Antigen Presentation Pathway	0.539	0.0323	#NUM!	CALR
Amyotrophic Lateral Sclerosis Signaling	0.532	0.0202	#NUM!	GPX1,SOD1
RANK Signaling in Osteoclasts	0.532	0.0202	#NUM!	CALM1 (includes others),GSN
B Cell Receptor Signaling	0.529	0.0172	#NUM!	CALM1 (includes others),RAC2,CFL1
PAK Signaling	0.526	0.02	#NUM!	MYL6,CFL1
RAR Activation	0.516	0.0169	#NUM!	ALDH1A1,ACTB,RBP4
VEGF Signaling	0.498	0.019	#NUM!	YWHAE,ACTB
ERK/MAPK Signaling	0.487	0.0163	#NUM!	RAC2,YWHAB,YWHAZ
tRNA Splicing	0.485	0.0278	#NUM!	SMPDL3A
Phagosome Formation	0.481	0.0185	#NUM!	FN1,VTN
Inhibition of Matrix Metalloproteases	0.476	0.027	#NUM!	A2M
Pyrimidine Ribonucleotides Interconversion	0.467	0.0263	#NUM!	NME2
Virus Entry via Endocytic Pathways	0.466	0.018	#NUM!	RAC2,ACTB
IL-8 Signaling	0.463	0.0158	#NUM!	RAC2,ICAM1,GPLD1
Telomerase Signaling	0.461	0.0179	#NUM!	HSP90AB1,HSP90AA1
Triacylglycerol Degradation	0.457	0.0256	#NUM!	PRDX6
Cdc42 Signaling	0.456	0.0177	#NUM!	MYL6,CFL1
Mechanisms of Viral Exit from Host Cells	0.449	0.025	#NUM!	ACTB
Pyrimidine Ribonucleotides De Novo Biosynthesis	0.449	0.025	#NUM!	NME2
Glioma Signaling	0.432	0.0169	#NUM!	CALM1 (includes others),IDH1
nNOS Signaling in Neurons	0.432	0.0238	#NUM!	CALM1 (includes others)
AMPK Signaling	0.425	0.0149	#NUM!	EEF2,ACTB,ADIPOQ
CCR3 Signaling in Eosinophils	0.423	0.0167	#NUM!	CALM1 (includes others),CFL1
Apelin Endothelial Signaling Pathway	0.418	0.0165	#NUM!	CALM1 (includes others),ICAM1
Glutamate Receptor Signaling	0.416	0.0227	#NUM!	CALM1 (includes others)
Corticotropin Releasing Hormone Signaling	0.413	0.0164	#NUM!	CALM1 (includes others),KRT1
iNOS Signaling	0.409	0.0222	#NUM!	CALM1 (includes others)
FAT10 Cancer Signaling Pathway	0.409	0.0222	#NUM!	EEF1A1
Semaphorin Signaling in Neurons	0.394	0.0213	#NUM!	CFL1
Phospholipases	0.387	0.0208	#NUM!	GPLD1
Nur77 Signaling in T Lymphocytes	0.38	0.0204	#NUM!	CALM1 (includes others)
Gα12/13 Signaling	0.377	0.0153	#NUM!	MYL6,F2
Type II Diabetes Mellitus Signaling	0.362	0.0148	#NUM!	PKM,ADIPOQ
Netrin Signaling	0.361	0.0192	#NUM!	RAC2
Heparan Sulfate Biosynthesis (Late Stages)	0.361	0.0192	#NUM!	PRDX6
PCP pathway	0.361	0.0192	#NUM!	PFN1
Serotonin Degradation	0.355	0.0189	#NUM!	ALDH1A1
Calcium-induced T Lymphocyte Apoptosis	0.337	0.0179	#NUM!	CALM1 (includes others)
Ephrin A Signaling	0.337	0.0179	#NUM!	CFL1
Regulation of Cellular Mechanics by Calpain Protease	0.337	0.0179	#NUM!	EZR
Huntington's Disease Signaling	0.329	0.0129	#NUM!	HSPA8,ATP5F1A,HSPA1A/HSPA1B
Heparan Sulfate Biosynthesis	0.326	0.0172	#NUM!	PRDX6
Mitochondrial Dysfunction	0.311	0.0133	#NUM!	PARK7,ATP5F1A
Granulocyte Adhesion and Diapedesis	0.311	0.0133	#NUM!	ICAM1,EZR
MSP-RON Signaling Pathway	0.301	0.0159	#NUM!	ACTB
Gαq Signaling	0.301	0.0131	#NUM!	CALM1 (includes others),GPLD1
IL-10 Signaling	0.297	0.0156	#NUM!	BLVRB
TREM1 Signaling	0.292	0.0154	#NUM!	ICAM1
Melatonin Signaling	0.292	0.0154	#NUM!	CALM1 (includes others)
Crosstalk between Dendritic Cells and Natural Killer Cells	0.287	0.0152	#NUM!	ACTB
Ephrin Receptor Signaling	0.276	0.0123	#NUM!	RAC2,CFL1
Role of BRCA1 in DNA Damage Response	0.262	0.0139	#NUM!	ACTB
CCR5 Signaling in Macrophages	0.258	0.0137	#NUM!	CALM1 (includes others)
VDR/RXR Activation	0.246	0.0132	#NUM!	CAMP
CD40 Signaling	0.246	0.0132	#NUM!	ICAM1
Growth Hormone Signaling	0.236	0.0127	#NUM!	A2M
Regulation of IL-2 Expression in Activated and Anergic T Lymphocytes	0.233	0.0125	#NUM!	CALM1 (includes others)
Adrenomedullin signaling pathway	0.228	0.011	#NUM!	CALM1 (includes others),CFH
α-Adrenergic Signaling	0.225	0.0122	#NUM!	CALM1 (includes others)
Salvage Pathways of Pyrimidine Ribonucleotides	0.216	0.0118	#NUM!	NME2
Reelin Signaling in Neurons	0.207	0.0114	#NUM!	APOE
Death Receptor Signaling	0.207	0.0114	#NUM!	ACTB
IL-17 Signaling	0.201	0.0111	#NUM!	MUC5B
Natural Killer Cell Signaling	0	0.00935	#NUM!	RAC2
Synaptic Long Term Potentiation	0	0.00893	#NUM!	CALM1 (includes others)
Fc Epsilon RI Signaling	0	0.00901	#NUM!	RAC2
Role of Pattern Recognition Receptors in Recognition of Bacteria and Viruses	0	0.00806	#NUM!	C1QC
Role of NFAT in Regulation of the Immune Response	0	0.00595	#NUM!	CALM1 (includes others)
fMLP Signaling in Neutrophils	0	0.00813	#NUM!	CALM1 (includes others)
CXCR4 Signaling	0	0.00637	#NUM!	MYL6
CD28 Signaling in T Helper Cells	0	0.0084	#NUM!	CALM1 (includes others)
Dendritic Cell Maturation	0	0.00654	#NUM!	ICAM1
HIF1α Signaling	0	0.00847	#NUM!	HSP90AA1
Endothelin-1 Signaling	0	0.00585	#NUM!	GPLD1
Relaxin Signaling	0	0.0068	#NUM!	SMPDL3A
Thrombin Signaling	0	0.0105	#NUM!	MYL6,F2
Cardiac Hypertrophy Signaling	0	0.00926	#NUM!	CALM1 (includes others),MYL6
iCOS-iCOSL Signaling in T Helper Cells	0	0.00901	#NUM!	CALM1 (includes others)
Molecular Mechanisms of Cancer	0	0.00274	#NUM!	RAC2
HMGB1 Signaling	0	0.00763	#NUM!	ICAM1
GNRH Signaling	0	0.00676	#NUM!	CALM1 (includes others)
CREB Signaling in Neurons	0	0.00535	#NUM!	CALM1 (includes others)
Acute Myeloid Leukemia Signaling	0	0.0103	#NUM!	IDH1
mTOR Signaling	0	0.0051	#NUM!	GPLD1
Pancreatic Adenocarcinoma Signaling	0	0.00855	#NUM!	GPLD1
FAK Signaling	0	0.01	#NUM!	ACTB
EIF2 Signaling	0	0.00467	#NUM!	ACTB
Hereditary Breast Cancer Signaling	0	0.00704	#NUM!	ACTB
Role of Osteoblasts, Osteoclasts and Chondrocytes in Rheumatoid Arthritis	0	0.00913	#NUM!	CALM1 (includes others),GSN
Ovarian Cancer Signaling	0	0.00699	#NUM!	CD44
Role of Macrophages, Fibroblasts and Endothelial Cells in Rheumatoid Arthritis	0	0.0103	#NUM!	CALM1 (includes others),ICAM1,FN1
Role of NFAT in Cardiac Hypertrophy	0	0.005	#NUM!	CALM1 (includes others)
PKCθ Signaling in T Lymphocytes	0	0.00699	#NUM!	RAC2
PI3K Signaling in B Lymphocytes	0	0.008	#NUM!	CALM1 (includes others)
Dopamine-DARPP32 Feedback in cAMP Signaling	0	0.00704	#NUM!	CALM1 (includes others)
Paxillin Signaling	0	0.00926	#NUM!	ACTB
Sperm Motility	0	0.00962	#NUM!	CALM1 (includes others)
Tec Kinase Signaling	0	0.00667	#NUM!	ACTB
Oxidative Phosphorylation	0	0.0108	#NUM!	ATP5F1A
Adipogenesis pathway	0	0.00787	#NUM!	FABP4
SAPK/JNK Signaling	0	0.0099	#NUM!	RAC2
PTEN Signaling	0	0.00833	#NUM!	RAC2
Cardiac β-adrenergic Signaling	0	0.00813	#NUM!	SMPDL3A
Wnt/β-catenin Signaling	0	0.00637	#NUM!	CD44
cAMP-mediated signaling	0	0.0101	#NUM!	SMPDL3A,CALM1 (includes others)
T Cell Receptor Signaling	0	0.00962	#NUM!	CALM1 (includes others)
G-Protein Coupled Receptor Signaling	0	0.00391	#NUM!	SMPDL3A
IL-6 Signaling	0	0.00775	#NUM!	A2M
Gustation Pathway	0	0.00909	#NUM!	SMPDL3A
Th1 and Th2 Activation Pathway	0	0.00621	#NUM!	ICAM1
Th1 Pathway	0	0.00847	#NUM!	ICAM1
Th2 Pathway	0	0.00769	#NUM!	ICAM1
Neuroinflammation Signaling Pathway	0	0.00376	#NUM!	ICAM1
Opioid Signaling Pathway	0	0.00943	#NUM!	CALM1 (includes others),RAC2
Endocannabinoid Developing Neuron Pathway	0	0.00826	#NUM!	RAC2
Endocannabinoid Cancer Inhibition Pathway	0	0.00671	#NUM!	VIM
Apelin Cardiomyocyte Signaling Pathway	0	0.0098	#NUM!	MYL6
