# Supplementary material for: Ferret models of alpha-1 antitrypsin deficiency develop lung and liver disease
Source: JCI Insight. 2022 Mar 8;7(5):e143004. doi: 10.1172/jci.insight.143004 (PMC8983124; doi:10.1172/jci.insight.143004)
Supplement: Supplemental table 9 [file jciinsight-7-143004-s048.xlsx]

## Sheet: Supplemental Table 9
Supplemental Table 9. Diseases and Biological Functions. Lists of proteins and corresponding average log2(fold change) from Supplemental Table 6 were subjected to Ingenuity Pathway Analysis (IPA, Qiagen). Shown are lists of diseases or functions with corresponding catagories. Also displayed are the p-values for the prediction and calculated -log10(p-value), the predicted activation state, activat…
Categories	Diseases or Functions Annotation	p-Value	-log(p-value)	Predicted Activation State	Activation z-score	# Molecules	Molecules
Cellular Movement	Cell movement	3.63e-18	17.4401		-0.581	31	ACTB,ADIPOQ,ALB,ALDOA,CAMP,CD44,CFB,CFL1,DMBT1,ENO1,FN1,GAPDH,GSN,HNRNPA2B1,ICAM1,KNG1,KRT16,KRT2,LYZ,MYH9,PFN1,PRDX1,S100P,SCGB1A1,SELENBP1,SFTPA1,SFTPD,TKT,TPI1,VIM,VTN
Cellular Movement,Hematological Disease,Immunological Disease,Inflammatory Disease,Inflammatory Response,Organismal Injury and Abnormalities,Respiratory Disease	Allergic pulmonary eosinophilia	5.76e-15	14.2396			10	ACTB,ALB,ALDOA,ENO1,GAPDH,MYH9,PRDX1,SELENBP1,TKT,TPI1
Cellular Movement,Organismal Injury and Abnormalities,Respiratory Disease	Cellular infiltration of lung	2.08e-12	11.6819			12	ACTB,ALB,ALDOA,CFB,ENO1,GAPDH,MYH9,PRDX1,SCGB1A1,SELENBP1,TKT,TPI1
Inflammatory Disease,Inflammatory Response,Organismal Injury and Abnormalities,Respiratory Disease	Inflammation of lung	2.3e-11	10.6383		1.404	20	ACTB,ALB,ALDOA,ANXA5,APOE,CAMP,CD44,CLCA1,ENO1,F2,GAPDH,ICAM1,LGALS1,MYH9,PRDX1,SELENBP1,SFTPA1,SFTPD,TKT,TPI1
Cellular Movement	Cellular infiltration	6e-11	10.2218			13	ACTB,ALB,ALDOA,CFB,ENO1,FN1,GAPDH,MYH9,PRDX1,SCGB1A1,SELENBP1,TKT,TPI1
Cell-To-Cell Signaling and Interaction	Adhesion of epithelial cells	2.87e-10	9.54212		0.447	10	CD44,CLU,DSG1,FN1,ICAM1,KRT16,KRT8,PIGR,SFTPD,VTN
Cellular Movement	Migration of cells	3.71e-08	7.43063		-0.21	17	ADIPOQ,CAMP,CFB,DMBT1,FN1,GSN,HNRNPA2B1,ICAM1,KNG1,KRT16,KRT2,S100P,SCGB1A1,SFTPA1,SFTPD,VIM,VTN
Cancer,Organismal Injury and Abnormalities	Non-hematological solid tumor	1.33e-06	5.87615			40	AHSG,ANXA1,APOB,APOE,C7,C8B,CFH,CLCA1,DMBT1,EZR,FABP4,FGA,FGB,FN1,GSTP1,H1F0,HIST1H1C,HSP90AA1,HSP90AB1,HSPA8,IDH1,ITIH2,KRT10,KRT14,KRT5,LCP1,LGALS1,LPO,MUC5AC,MUC5B,MYH9,PON1,S100A8,SCGB1A1,SLC4A1,TTR,TUBB4A,TUBB4B,VIM,YWHAB
Cancer,Organismal Injury and Abnormalities	Solid tumor	2.08e-06	5.68194		0.728	41	AHSG,ANXA1,APOB,APOE,C7,C8B,CD44,CFH,CLCA1,DMBT1,EZR,FABP4,FGA,FGB,FN1,GSTP1,H1F0,HIST1H1C,HSP90AA1,HSP90AB1,HSPA8,IDH1,ITIH2,KRT10,KRT14,KRT5,LCP1,LGALS1,LPO,MUC5AC,MUC5B,MYH9,PON1,S100A8,SCGB1A1,SLC4A1,TTR,TUBB4A,TUBB4B,VIM,YWHAB
Cancer,Organismal Injury and Abnormalities	Epithelial neoplasm	2.26e-06	5.64589			39	AHSG,ANXA1,APOB,APOE,C7,C8B,CFH,CLCA1,DMBT1,EZR,FGA,FGB,FN1,GSTP1,H1F0,HIST1H1C,HSP90AA1,HSP90AB1,HSPA8,IDH1,ITIH2,KRT10,KRT14,KRT5,LCP1,LGALS1,LPO,MUC5AC,MUC5B,MYH9,PON1,S100A8,SCGB1A1,SLC4A1,TTR,TUBB4A,TUBB4B,VIM,YWHAB
Molecular Transport	Transport of molecule	2.29e-06	5.64016		0.2	6	APOA1,APOB,APOE,CP,GSN,PRDX6
Cancer,Organismal Injury and Abnormalities	Non-melanoma solid tumor	2.69e-06	5.57025			39	AHSG,ANXA1,APOB,APOE,C7,C8B,CFH,CLCA1,DMBT1,EZR,FGA,FGB,FN1,GSTP1,H1F0,HIST1H1C,HSP90AA1,HSP90AB1,HSPA8,IDH1,ITIH2,KRT10,KRT14,KRT5,LCP1,LGALS1,LPO,MUC5AC,MUC5B,MYH9,PON1,S100A8,SCGB1A1,SLC4A1,TTR,TUBB4A,TUBB4B,VIM,YWHAB
Free Radical Scavenging	Production of superoxide	5.07e-06	5.29499			3	F2,SFTPA1,SFTPD
Cancer,Organismal Injury and Abnormalities	Extracranial solid tumor	5.08e-06	5.29414		0.728	39	AHSG,ANXA1,APOB,APOE,C7,C8B,CD44,CFH,CLCA1,DMBT1,EZR,FABP4,FGA,FGB,FN1,GSTP1,H1F0,HIST1H1C,HSP90AA1,HSP90AB1,HSPA8,IDH1,ITIH2,KRT10,KRT5,LCP1,LGALS1,LPO,MUC5AC,MUC5B,MYH9,PON1,SCGB1A1,SLC4A1,TTR,TUBB4A,TUBB4B,VIM,YWHAB
Cancer,Organismal Injury and Abnormalities	Nonhematologic malignant neoplasm	5.78e-06	5.23807			38	AHSG,ANXA1,APOB,APOE,C7,C8B,CFH,CLCA1,DMBT1,EZR,FABP4,FGA,FGB,FN1,H1F0,HIST1H1C,HSP90AA1,HSP90AB1,HSPA8,IDH1,ITIH2,KRT10,KRT14,KRT5,LCP1,LGALS1,LPO,MUC5AC,MUC5B,MYH9,PON1,S100A8,SLC4A1,TTR,TUBB4A,TUBB4B,VIM,YWHAB
Carbohydrate Metabolism,Lipid Metabolism,Molecular Transport,Small Molecule Biochemistry	Concentration of phosphatidylcholine	6.33e-06	5.1986		1.961	4	PRDX6,SFTPA1,SFTPB,SFTPD
Cancer,Organismal Injury and Abnormalities,Respiratory Disease	Respiratory system tumor	7.04e-06	5.15243		0.728	37	AHSG,ANXA1,APOB,APOE,C7,C8B,CD44,CFH,CLCA1,DMBT1,EZR,FGA,FGB,FN1,GSTP1,H1F0,HIST1H1C,HSP90AA1,HSP90AB1,HSPA8,IDH1,ITIH2,KRT10,KRT5,LCP1,LPO,MUC5AC,MUC5B,MYH9,PON1,SCGB1A1,SLC4A1,TTR,TUBB4A,TUBB4B,VIM,YWHAB
Cancer,Organismal Injury and Abnormalities	Cancer	7.09e-06	5.14935			39	AHSG,ANXA1,APOB,APOE,C7,C8B,CD44,CFH,CLCA1,DMBT1,EZR,FABP4,FGA,FGB,FN1,H1F0,HIST1H1C,HSP90AA1,HSP90AB1,HSPA8,IDH1,ITIH2,KRT10,KRT14,KRT5,LCP1,LGALS1,LPO,MUC5AC,MUC5B,MYH9,PON1,S100A8,SLC4A1,TTR,TUBB4A,TUBB4B,VIM,YWHAB
Cell-To-Cell Signaling and Interaction,Hair and Skin Development and Function	Binding of keratinocytes	7.96e-06	5.09909			5	CD44,DSG1,FN1,ICAM1,KRT16
Connective Tissue Disorders,Dermatological Diseases and Conditions,Inflammatory Disease,Organismal Injury and Abnormalities,Skeletal and Muscular Disorders	Scleroderma	9.06e-06	5.04287			4	FN1,GSTP1,KRT10,VIM
Cancer,Organismal Injury and Abnormalities	Carcinoma	1.12e-05	4.95078			37	AHSG,ANXA1,APOB,APOE,C7,C8B,CFH,CLCA1,DMBT1,EZR,FGA,FGB,FN1,H1F0,HIST1H1C,HSP90AA1,HSP90AB1,HSPA8,IDH1,ITIH2,KRT10,KRT14,KRT5,LCP1,LGALS1,LPO,MUC5AC,MUC5B,MYH9,PON1,S100A8,SLC4A1,TTR,TUBB4A,TUBB4B,VIM,YWHAB
Hematological System Development and Function,Tissue Morphology	Quantity of mononuclear leukocytes	1.14e-05	4.9431	Increased	2.421	6	ADIPOQ,APOA1,CLU,LGALS1,PRDX1,SFTPA1
Cancer,Organismal Injury and Abnormalities,Respiratory Disease	Lung tumor	1.75e-05	4.75696		0.728	36	AHSG,APOB,APOE,C7,C8B,CD44,CFH,CLCA1,DMBT1,EZR,FGA,FGB,FN1,GSTP1,H1F0,HIST1H1C,HSP90AA1,HSP90AB1,HSPA8,IDH1,ITIH2,KRT10,KRT5,LCP1,LPO,MUC5AC,MUC5B,MYH9,PON1,SCGB1A1,SLC4A1,TTR,TUBB4A,TUBB4B,VIM,YWHAB
Cell-To-Cell Signaling and Interaction	Adhesion of bacteria	2.49e-05	4.6038			3	CFH,PIGR,SFTPD
Lipid Metabolism,Molecular Transport,Small Molecule Biochemistry	Secretion of triacylglycerol	2.49e-05	4.6038			3	APOA1,APOB,APOE
Hematological System Development and Function,Tissue Morphology	Quantity of leukocytes	2.53e-05	4.59688	Increased	2.717	8	ADIPOQ,APOA1,APOE,CLU,LGALS1,PRDX1,SFTPA1,SFTPD
Hematological System Development and Function,Lymphoid Tissue Structure and Development,Tissue Morphology	Quantity of T lymphocytes	3.63e-05	4.44009	Increased	2.183	5	ADIPOQ,APOA1,LGALS1,PRDX1,SFTPA1
Free Radical Scavenging	Synthesis of reactive oxygen species	3.9e-05	4.40894		0.391	6	F2,IDH1,PRDX6,SFTPA1,SFTPD,SOD1
Hematological System Development and Function,Tissue Morphology	Quantity of antigen presenting cells	6.22e-05	4.20621	Increased	2.2	5	ADIPOQ,APOE,CLU,SFTPA1,SFTPD
Cell-To-Cell Signaling and Interaction,Hair and Skin Development and Function	Adhesion of keratinocytes	7.09e-05	4.14935			4	CD44,DSG1,FN1,KRT16
Cancer,Organismal Injury and Abnormalities,Respiratory Disease	Stage IV lung squamous cell carcinoma	8.59e-05	4.06601			4	HSP90AA1,HSP90AB1,TUBB4A,TUBB4B
Cancer,Organismal Injury and Abnormalities	Stage IV advanced solid tumor	8.59e-05	4.06601			4	HSP90AA1,HSP90AB1,TUBB4A,TUBB4B
Cancer,Organismal Injury and Abnormalities,Respiratory Disease	Lung carcinoma	0.000101	3.99568			33	AHSG,APOB,APOE,C7,C8B,CFH,CLCA1,DMBT1,EZR,FGA,FGB,FN1,H1F0,HIST1H1C,HSP90AA1,HSP90AB1,HSPA8,IDH1,ITIH2,KRT10,KRT5,LCP1,LPO,MUC5AC,MUC5B,MYH9,PON1,SLC4A1,TTR,TUBB4A,TUBB4B,VIM,YWHAB
Cancer,Organismal Injury and Abnormalities,Respiratory Disease	Non-small cell lung carcinoma	0.000103	3.98716			28	APOB,C7,C8B,CFH,CLCA1,EZR,FGB,FN1,H1F0,HIST1H1C,HSP90AA1,HSP90AB1,HSPA8,IDH1,ITIH2,KRT10,KRT5,LCP1,LPO,MUC5AC,MUC5B,MYH9,PON1,TTR,TUBB4A,TUBB4B,VIM,YWHAB
Cellular Function and Maintenance	Uptake of bacteria	0.000118	3.92812			2	SFTPA1,SFTPD
Cellular Assembly and Organization	Transport of nucleus	0.000118	3.92812			2	FN1,GPI
Cellular Function and Maintenance	Ingestion of cells	0.000118	3.92812			2	SFTPA1,SFTPD
Organismal Development	Organization of pulmonary surfactant	0.000118	3.92812			2	SFTPA1,SFTPD
Cellular Movement,Hematological System Development and Function,Immune Cell Trafficking	Homing of antigen presenting cells	0.000118	3.92812			2	SFTPA1,SFTPD
Cellular Assembly and Organization,Cellular Compromise	Retraction of pseudopodia	0.000118	3.92812			2	FN1,GPI
Respiratory System Development and Function	Surface tension of pulmonary surfactant	0.000118	3.92812			2	SFTPA1,SFTPD
Lipid Metabolism,Small Molecule Biochemistry	Fatty acid metabolism	0.000139	3.85699	Increased	2.2	5	ADIPOQ,APOA1,GSN,PKM,PRDX6
Lipid Metabolism,Molecular Transport,Small Molecule Biochemistry	Transport of lipid	0.000145	3.83863			3	APOA1,GSN,PRDX6
Carbohydrate Metabolism	Uptake of carbohydrate	0.000145	3.83863			3	PKM,SFTPA1,SFTPD
Cell Death and Survival,Cellular Function and Maintenance	Clearance of cells	0.000198	3.70333			3	ANXA2,CAMP,SFTPD
Cancer,Organismal Injury and Abnormalities	Squamous-cell carcinoma	0.000259	3.5867			10	ANXA1,APOB,H1F0,HIST1H1C,HSP90AA1,HSP90AB1,KRT5,S100A8,TUBB4A,TUBB4B
Free Radical Scavenging	Production of reactive oxygen species	0.000263	3.58004			4	F2,IDH1,SFTPA1,SFTPD
Cellular Movement,Hematological System Development and Function,Immune Cell Trafficking	Cell movement of leukocytes	0.000272	3.56543		0.816	6	CFB,DMBT1,FN1,SCGB1A1,SFTPA1,SFTPD
Cell-To-Cell Signaling and Interaction	Activation of cells	0.000274	3.56225			5	CAMP,CD44,ICAM1,KRT2,S100A8
Cell Death and Survival	Necrosis	0.000292	3.53462		1.227	16	ALDH1A1,ANXA2,CAMP,CFH,F2,GPI,GPX1,GSN,ITIH4,KRT8,PKM,PRDX6,SFTPA1,SFTPD,SOD1,YWHAZ
Cell-To-Cell Signaling and Interaction	Adhesion of Streptococcus pneumoniae	0.000353	3.45223			2	CFH,PIGR
Inflammatory Disease,Inflammatory Response,Organismal Injury and Abnormalities,Respiratory Disease	Inflammation of lung cells	0.000353	3.45223			2	SFTPA1,SFTPD
Cell-To-Cell Signaling and Interaction,Hematological System Development and Function,Immune Cell Trafficking	Adhesion of granulocytes	0.000426	3.37059			3	F2,FN1,ICAM1
Cell-To-Cell Signaling and Interaction	Activation of epithelial cells	0.000426	3.37059			3	CAMP,ICAM1,KRT2
Free Radical Scavenging,Small Molecule Biochemistry	Metabolism of hydrogen peroxide	0.000426	3.37059			3	PRDX6,SFTPA1,SFTPD
Cell-To-Cell Signaling and Interaction,Hematological System Development and Function,Immune Cell Trafficking	Adhesion of immune cells	0.000437	3.35952			4	CD44,F2,FN1,ICAM1
Respiratory Disease	Lower respiratory tract disorder	0.000526	3.27901			11	APOB,APOE,C7,HSPA8,KRT14,LCP1,PON1,SFTPA1,SFTPB,SFTPD,TTR
Free Radical Scavenging,Molecular Transport	Quantity of reactive oxygen species	0.000528	3.27737			3	PRDX6,SFTPD,SOD1
Cellular Function and Maintenance	Engulfment of cells	0.000528	3.27737			3	ANXA5,SFTPA1,SFTPD
Hematological System Development and Function,Inflammatory Response,Tissue Morphology	Quantity of phagocytes	0.000529	3.27654	Increased	2.195	5	ADIPOQ,APOE,CLU,SFTPA1,SFTPD
Free Radical Scavenging,Lipid Metabolism,Molecular Transport,Small Molecule Biochemistry	Quantity of lipid peroxide	0.000701	3.15428			2	PRDX6,SFTPD
Cellular Movement,Hematological System Development and Function,Immune Cell Trafficking,Inflammatory Response	Homing of phagocytes	0.000701	3.15428			2	SFTPA1,SFTPD
Lipid Metabolism,Molecular Transport,Small Molecule Biochemistry	Transport of phospholipid	0.000701	3.15428			2	APOA1,PRDX6
Cellular Assembly and Organization,Cellular Compromise	Formation of cellular inclusion bodies	0.000701	3.15428			2	FTL,KRT8
Cellular Movement,Hematological System Development and Function,Immune Cell Trafficking,Inflammatory Response	Cell movement of phagocytes	0.000921	3.03574		0	4	CFB,DMBT1,SFTPA1,SFTPD
Hematological System Development and Function,Tissue Morphology	Quantity of myeloid cells	0.000996	3.00174	Increased	2.19	5	ADIPOQ,APOE,CLU,LGALS1,SFTPD
Cancer,Organismal Injury and Abnormalities,Respiratory Disease	Nonsquamous non-small cell lung carcinoma	0.00113	2.94692			23	APOB,C7,C8B,CFH,CLCA1,EZR,FGB,HSP90AA1,HSP90AB1,HSPA8,IDH1,ITIH2,KRT10,LCP1,LPO,MUC5AC,MUC5B,MYH9,PON1,TTR,TUBB4A,TUBB4B,YWHAB
Cell Death and Survival,Cellular Function and Maintenance	Clearance of Pseudomonas aeruginosa	0.00116	2.93554			2	ANXA2,CAMP
Tissue Development	Mineralization of extracellular matrix	0.00116	2.93554			2	FN1,VTN
Cellular Movement	Homing of cells	0.00147	2.83268			3	CD44,SFTPA1,SFTPD
Cellular Movement,Hematological System Development and Function,Immune Cell Trafficking	Cell movement of antigen presenting cells	0.00147	2.83268			3	DMBT1,SFTPA1,SFTPD
Organismal Injury and Abnormalities,Tissue Morphology	Abnormal morphology of epithelial tissue	0.00157	2.8041			9	CLCA1,CP,KRT14,KRT8,MUC5AC,SERPINA5,SFTPA1,SFTPB,SFTPD
Cell Death and Survival	Cell death of lung cancer cell lines	0.00157	2.8041		0.185	9	ANXA2,CAMP,CFH,GPI,GPX1,PKM,SFTPA1,SOD1,YWHAZ
Cell Death and Survival	Cell death of carcinoma cell lines	0.00157	2.8041		0.185	9	ANXA2,CAMP,CFH,GPI,GPX1,PKM,SFTPA1,SOD1,YWHAZ
Cancer,Organismal Injury and Abnormalities	Adenocarcinoma	0.00165	2.78252			23	ANXA1,APOB,C7,C8B,CFH,CLCA1,EZR,FGB,HSPA8,IDH1,ITIH2,KRT10,LCP1,LGALS1,LPO,MUC5AC,MUC5B,MYH9,PON1,TTR,TUBB4A,TUBB4B,YWHAB
Cellular Movement	Cell movement of carcinoma cell lines	0.0017	2.76955		-0.97	6	CAMP,CD44,HNRNPA2B1,S100P,SFTPD,VIM
Cellular Movement	Cell movement of lung cancer cell lines	0.0017	2.76955		-0.97	6	CAMP,CD44,HNRNPA2B1,S100P,SFTPD,VIM
Organismal Injury and Abnormalities,Reproductive System Disease	Endometriosis	0.00171	2.767			5	APOE,EZR,GSTP1,HSPA1A/HSPA1B,WFDC2
Molecular Transport	Export of molecule	0.00173	2.76195			2	APOA1,CP
Cancer,Organismal Injury and Abnormalities	Tumorigenesis of epithelial neoplasm	0.00175	2.75696			23	APOB,C7,C8B,CFH,CLCA1,EZR,FGB,GSTP1,HSPA8,IDH1,ITIH2,KRT10,LCP1,LPO,MUC5AC,MUC5B,MYH9,PON1,SCGB1A1,TTR,TUBB4A,TUBB4B,YWHAB
Cancer,Organismal Injury and Abnormalities	Secondary tumor	0.00211	2.67572			6	AHSG,CD44,HSP90AA1,HSP90AB1,TUBB4A,TUBB4B
Cell Death and Survival	Apoptosis	0.00232	2.63451		0.911	14	ALDH1A1,ANXA2,CAMP,F2,GPX1,GSN,ITIH4,KRT8,LGALS1,PKM,PRDX6,SFTPD,SOD1,YWHAZ
Cancer,Organismal Injury and Abnormalities,Respiratory Disease	Lung squamous cell carcinoma	0.00236	2.62709			8	APOB,H1F0,HIST1H1C,HSP90AA1,HSP90AB1,KRT5,TUBB4A,TUBB4B
Tissue Morphology	Quantity of cells	0.00237	2.62525	Increased	2.498	10	ADIPOQ,APOA1,APOE,CLU,FN1,ICAM1,LGALS1,PRDX1,SFTPA1,SFTPD
Free Radical Scavenging,Small Molecule Biochemistry	Production of hydrogen peroxide	0.0024	2.61979			2	SFTPA1,SFTPD
Respiratory System Development and Function	Compliance of lung	0.00246	2.60906			3	APOE,SFTPA1,SFTPB
Cancer,Organismal Injury and Abnormalities	Frequency of tumor	0.00257	2.59007			23	APOB,C7,C8B,CFH,CLCA1,EZR,FGB,GSTP1,HSPA8,IDH1,ITIH2,KRT10,LCP1,LPO,MUC5AC,MUC5B,MYH9,PON1,SCGB1A1,TTR,TUBB4A,TUBB4B,YWHAB
Cellular Movement	Cell movement of myeloid cells	0.00264	2.5784		1	4	CFB,DMBT1,SCGB1A1,SFTPA1
Cancer,Organismal Injury and Abnormalities,Respiratory Disease	Bronchiolo-alveolar adenocarcinoma	0.00269	2.57025			6	APOB,C7,HSPA8,LCP1,PON1,TTR
Cellular Development,Cellular Growth and Proliferation	Cell proliferation of carcinoma cell lines	0.00302	2.51999		-0.009	9	ANXA1,ANXA2,CAMP,GAPDH,HNRNPA2B1,PKM,SFTPD,SOD1,YWHAZ
Cellular Development,Cellular Growth and Proliferation	Proliferation of lung cancer cell lines	0.00302	2.51999		-0.009	9	ANXA1,ANXA2,CAMP,GAPDH,HNRNPA2B1,PKM,SFTPD,SOD1,YWHAZ
Cancer,Organismal Injury and Abnormalities	Incidence of tumor	0.0031	2.50864			23	APOB,C7,C8B,CFH,CLCA1,EZR,FGB,GSTP1,HSPA8,IDH1,ITIH2,KRT10,LCP1,LPO,MUC5AC,MUC5B,MYH9,PON1,SCGB1A1,TTR,TUBB4A,TUBB4B,YWHAB
Cell Morphology,Embryonic Development,Hematological System Development and Function,Immunological Disease,Inflammatory Response,Organ Development,Organ Morphology,Organismal Development,Organismal Injury and Abnormalities,Respiratory Disease,Respiratory System Development and Function,Tissue Development	Abnormal morphology of alveolar macrophages	0.00318	2.49757			2	SFTPA1,SFTPD
Cell-To-Cell Signaling and Interaction,Hematological System Development and Function	Binding of lymphocytes	0.00318	2.49757			2	CD44,ICAM1
Lipid Metabolism,Molecular Transport,Small Molecule Biochemistry	Transport of steroid	0.00318	2.49757			2	APOA1,GSN
Cellular Movement	Migration of lung cancer cell lines	0.00401	2.39686		-0.651	5	CAMP,HNRNPA2B1,S100P,SFTPD,VIM
Cellular Movement	Migration of carcinoma cell lines	0.00401	2.39686		-0.651	5	CAMP,HNRNPA2B1,S100P,SFTPD,VIM
Cellular Movement	Migration of epithelial cells	0.00401	2.39686		-1.165	5	ADIPOQ,ICAM1,KRT16,KRT2,VTN
Hematological System Development and Function,Inflammatory Response,Tissue Morphology	Quantity of dendritic cells	0.00406	2.39147			2	CLU,SFTPA1
Organ Development,Respiratory System Development and Function	Function of lung	0.00406	2.39147			2	SFTPB,TXN
Cell Cycle	Interaction of DNA	0.00418	2.37882			3	GLRX,GSTP1,SFTPA1
Hematological System Development and Function,Inflammatory Response,Tissue Morphology	Quantity of macrophages	0.00418	2.37882			3	ADIPOQ,APOE,SFTPD
Cancer,Organismal Injury and Abnormalities,Respiratory Disease	Lung adenocarcinoma	0.00463	2.33442			21	APOB,C7,C8B,CFH,CLCA1,EZR,FGB,HSPA8,IDH1,ITIH2,KRT10,LCP1,LPO,MUC5AC,MUC5B,MYH9,PON1,TTR,TUBB4A,TUBB4B,YWHAB
Cell Morphology,Tissue Morphology	Morphology of epithelial cells	0.00564	2.24872			8	CLCA1,CP,KRT14,KRT16,KRT8,MUC5AC,SERPINA5,SFTPB
Cell-To-Cell Signaling and Interaction,Hematological System Development and Function,Hypersensitivity Response,Immune Cell Trafficking	Adhesion of eosinophils	0.00611	2.21396			2	FN1,ICAM1
Lipid Metabolism,Molecular Transport,Small Molecule Biochemistry	Uptake of lipid	0.00611	2.21396			2	SFTPA1,SFTPD
Cancer,Organismal Injury and Abnormalities	Benign Tumors	0.00647	2.1891			3	ANXA1,GSTP1,SCGB1A1
Cell Morphology,Digestive System Development and Function,Organ Morphology,Organismal Development,Tissue Morphology	Morphology of goblet cells	0.00647	2.1891			3	CLCA1,KRT8,MUC5AC
Cancer,Organismal Injury and Abnormalities,Respiratory Disease	Pulmonary adenoma	0.00728	2.13787			2	GSTP1,SCGB1A1
Inflammatory Response	Immune response of cells	0.00756	2.12148			3	ANXA5,SFTPA1,SFTPD
Cell Morphology,Embryonic Development,Organ Development,Organ Morphology,Organismal Development,Respiratory System Development and Function,Tissue Development	Morphology of lung cells	0.00756	2.12148			3	SFTPA1,SFTPB,SFTPD
Cellular Movement,Hair and Skin Development and Function	Migration of keratinocytes	0.00792	2.10127			4	ADIPOQ,ICAM1,KRT16,KRT2
Cellular Development,Tissue Development	Differentiation of epithelial cells	0.00891	2.05012		0.246	9	ANXA1,DMBT1,FN1,KRT14,KRT16,KRT8,MYH9,NME2,TAGLN2
Cancer,Organismal Injury and Abnormalities,Respiratory Disease	Metastasis of lung carcinoma	0.0109	1.96257			1	AHSG
Carbohydrate Metabolism,Lipid Metabolism,Molecular Transport,Small Molecule Biochemistry	Quantity of disaturated phosphatidylcholine	0.0109	1.96257			1	PRDX6
Cellular Movement	Scattering of neuronal progenitor cells	0.0109	1.96257			1	CFL1
Respiratory System Development and Function	Relaxation of airway	0.0109	1.96257			1	FN1
Cell-To-Cell Signaling and Interaction	Clustering of carcinoma cell lines	0.0109	1.96257			1	HNRNPA2B1
Molecular Transport	Export of heavy metal	0.0109	1.96257			1	CP
Cell Morphology,Embryonic Development,Organ Development,Organ Morphology,Organismal Development,Respiratory System Development and Function,Tissue Development,Tissue Morphology	Morphology of AT2 cells	0.0109	1.96257			1	SFTPD
Carbohydrate Metabolism,Lipid Metabolism,Molecular Transport,Small Molecule Biochemistry	Translocation of phosphatidylserine	0.0109	1.96257			1	PRDX6
Cell-To-Cell Signaling and Interaction	Clustering of lung cancer cell lines	0.0109	1.96257			1	HNRNPA2B1
Cell-To-Cell Signaling and Interaction	Aggregation of Sertoli cells	0.0109	1.96257			1	CLU
Cell Death and Survival,Organ Morphology,Organismal Injury and Abnormalities,Respiratory Disease,Respiratory System Development and Function	Quantity of apoptotic alveolar macrophages	0.0109	1.96257			1	SFTPD
Cancer,Cardiovascular Disease,Organismal Injury and Abnormalities	Malignant vascular neoplasm	0.0109	1.96257			1	AHSG
Cell-To-Cell Signaling and Interaction,Respiratory System Development and Function	Adhesion of nasopharyngeal epithelial cells	0.0109	1.96257			1	PIGR
Drug Metabolism,Energy Production,Protein Synthesis	Oxidation of glutathione	0.0109	1.96257			1	SOD1
Cell Death and Survival,Cellular Function and Maintenance	Clearance of E. coli	0.0109	1.96257			1	SFTPD
Cellular Compromise,Lipid Metabolism,Small Molecule Biochemistry	Peroxidation of phospholipid	0.0109	1.96257			1	PRDX6
Respiratory System Development and Function	Reactivity of airway	0.0109	1.96257			1	KNG1
Carbohydrate Metabolism,Lipid Metabolism,Small Molecule Biochemistry	Degradation of lysophosphatidylcholine	0.0109	1.96257			1	PRDX6
Cell Death and Survival,Cellular Function and Maintenance	Clearance of Pseudomonas aeruginosa strain 19660	0.0109	1.96257			1	CAMP
Cell Morphology,Cellular Development,Embryonic Development	Conversion of embryonic stem cells	0.0109	1.96257			1	DMBT1
Cancer,Organismal Injury and Abnormalities,Respiratory Disease	Laryngeal tumor	0.0109	1.96257			1	ANXA1
Cell-To-Cell Signaling and Interaction,Hematological System Development and Function,Hypersensitivity Response,Immune Cell Trafficking,Inflammatory Response	Activation of mast cells	0.0109	1.96257			1	S100A8
Cell Morphology,Cellular Compromise	Multinucleation of alveolar macrophages	0.0109	1.96257			1	CD44
Free Radical Scavenging,Molecular Transport	Release of superoxide	0.0109	1.96257			1	ANXA2
Lipid Metabolism,Small Molecule Biochemistry	Synthesis of triacylglycerol	0.0109	1.96257			1	ADIPOQ
Lipid Metabolism,Molecular Transport,Small Molecule Biochemistry	Clearance of cholesterol ester	0.0109	1.96257			1	APOE
Cellular Movement,Hematological System Development and Function,Immune Cell Trafficking,Inflammatory Response	Chemotaxis of alveolar macrophages	0.0109	1.96257			1	SFTPA1
Cell Death and Survival	Killing of Haemophilus influenzae	0.0109	1.96257			1	SFTPA1
Infectious Diseases	Infection by Pseudomonas	0.0109	1.96257			1	LYZ
Cancer,Organismal Injury and Abnormalities	Low grade mucoepidermoid carcinoma	0.0109	1.96257			1	KRT14
Cellular Movement	Dissemination of Pseudomonas	0.0109	1.96257			1	LYZ
Cell Morphology,Cellular Assembly and Organization,Respiratory System Development and Function,Tissue Morphology	Size of alveolar epithelial lamellar bodies	0.0109	1.96257			1	SFTPB
Carbohydrate Metabolism,Lipid Metabolism,Molecular Transport,Small Molecule Biochemistry	Uptake of colfosceril palmitate	0.0109	1.96257			1	SFTPA1
Infectious Diseases	Infection by Streptococcus sp group B	0.0109	1.96257			1	LYZ
Cellular Development,Cellular Growth and Proliferation,Hematological System Development and Function,Lymphoid Tissue Structure and Development	Proliferation of effector memory T lymphocytes	0.0109	1.96257			1	SFTPA1
Cellular Function and Maintenance	Clearance by phagocytes	0.0109	1.96257			1	ANXA2
Cellular Assembly and Organization,Respiratory System Development and Function	Production of alveolar epithelial lamellar bodies	0.0109	1.96257			1	SFTPB
Hematological System Development and Function,Inflammatory Response,Tissue Morphology	Quantity of interstitial macrophages	0.0109	1.96257			1	ADIPOQ
Cellular Assembly and Organization,Cellular Compromise	Formation of ferritin inclusion body	0.0109	1.96257			1	FTL
Cell Cycle,DNA Replication, Recombination, and Repair	Joining of DNA	0.0109	1.96257			1	GSTP1
Cellular Assembly and Organization,Nervous System Development and Function,Tissue Morphology	Quantity of myelin figure	0.0109	1.96257			1	SFTPA1
Organismal Functions	Healing of airway epithelial cells	0.0109	1.96257			1	CAMP
Free Radical Scavenging	Localization of reactive oxygen species	0.0109	1.96257			1	PRDX1
Cell Death and Survival,Cellular Function and Maintenance	Clearance of Pseudomonas aeruginosa PAO1	0.0109	1.96257			1	ANXA2
Carbohydrate Metabolism,Lipid Metabolism,Small Molecule Biochemistry	Hydrolysis of phosphatidylglycerol	0.0109	1.96257			1	SFTPA1
Cellular Movement,Hematological System Development and Function,Immune Cell Trafficking,Inflammatory Response	Homing of dendritic cells	0.0109	1.96257			1	SFTPD
Cellular Movement	Dissemination of Streptococcus sp group B	0.0109	1.96257			1	LYZ
Carbohydrate Metabolism,Lipid Metabolism,Molecular Transport,Small Molecule Biochemistry	Uptake of lipopolysaccharide	0.0109	1.96257			1	SFTPD
Cell Morphology,Digestive System Development and Function,Organ Morphology,Organismal Development,Tissue Morphology	Size of goblet cells	0.0109	1.96257			1	KRT8
Cellular Compromise	Oxidative stress response of carcinoma cell lines	0.0109	1.96257			1	PRDX6
Free Radical Scavenging,Small Molecule Biochemistry	Degradation of hydrogen peroxide	0.0109	1.96257			1	PRDX6
Cellular Function and Maintenance	Respiration of mitochondria	0.0109	1.96257			1	PKM
Carbohydrate Metabolism,Free Radical Scavenging,Lipid Metabolism,Molecular Transport,Small Molecule Biochemistry	Quantity of 1-palmitoyl-2-linoleoyl phosphatidylcholine hydroperoxide	0.0109	1.96257			1	PRDX6
Cell Death and Survival	Cytolysis of keratinocytes	0.0109	1.96257			1	KRT6A
Tissue Morphology	Thickening of interstitial tissue	0.0109	1.96257			1	TXN
Cellular Development,Cellular Growth and Proliferation,Hematological System Development and Function,Lymphoid Tissue Structure and Development	Proliferation of naive T lymphocytes	0.0109	1.96257			1	SFTPA1
Cancer,Organismal Injury and Abnormalities,Respiratory Disease	Murine Lewis lung carcinoma	0.0109	1.96257			1	AHSG
Cellular Movement,Hematological System Development and Function,Immune Cell Trafficking,Inflammatory Response	Migration of alveolar macrophages	0.0109	1.96257			1	DMBT1
Cellular Compromise	Oxidative stress response of lung cancer cell lines	0.0109	1.96257			1	PRDX6
Cardiovascular System Development and Function,Tissue Morphology	Relaxation of pulmonary artery	0.0109	1.96257			1	FN1
Cell-To-Cell Signaling and Interaction	Aggregation of cells	0.0113	1.94692			2	CLU,HNRNPA2B1
Cellular Movement,Embryonic Development	Cell movement of embryonic stem cells	0.0113	1.94692			2	CFL1,PFN1
Cellular Movement	Movement of neuronal progenitor cells	0.0129	1.88941			2	CFL1,GSN
Cellular Movement	Chemotaxis	0.0145	1.83863			2	CD44,SFTPA1
Cardiovascular System Development and Function,Cellular Movement	Migration of endothelial cells	0.0162	1.79048			2	KNG1,VTN
DNA Replication, Recombination, and Repair	Metabolism of DNA	0.0162	1.79048			2	CLU,KRT8
Cellular Movement,Hematological System Development and Function,Immune Cell Trafficking,Inflammatory Response	Cell movement of macrophages	0.0162	1.79048			2	DMBT1,SFTPA1
Cell Morphology,Tissue Morphology	Size of epithelial cells	0.0179	1.74715			2	KRT8,SFTPB
Inflammatory Disease,Respiratory Disease	Asthma	0.0179	1.74715			2	APOA1,FN1
Cancer,Organismal Injury and Abnormalities,Reproductive System Disease	Invasive ductal breast carcinoma	0.0179	1.74715			2	ANXA1,LGALS1
Cellular Development,Embryonic Development,Hair and Skin Development and Function,Organ Development,Organismal Development,Tissue Development	Differentiation of keratinocytes	0.0192	1.7167			5	ANXA1,FN1,KRT16,MYH9,NME2
Cellular Movement	Cell movement of stem cells	0.0211	1.67572			3	CFL1,GSN,PFN1
Cancer,Organismal Injury and Abnormalities,Respiratory Disease,Tumor Morphology	Progressive lung adenocarcinoma	0.0217	1.66354			2	TUBB4A,TUBB4B
Cellular Development,Cellular Growth and Proliferation,Connective Tissue Development and Function,Tissue Development	Cell proliferation of fibroblasts	0.0217	1.66354			2	CD44,VTN
Organismal Functions	Healing of lung cancer cell lines	0.0217	1.66354			1	CAMP
Organismal Functions	Healing of carcinoma cell lines	0.0217	1.66354			1	CAMP
Embryonic Development,Tissue Development	Branching morphogenesis of mammary organoid	0.0217	1.66354			1	HSP90AB1
Carbohydrate Metabolism,Lipid Metabolism,Molecular Transport,Small Molecule Biochemistry	Efflux of phosphatidylcholine	0.0217	1.66354			1	APOA1
Cell-To-Cell Signaling and Interaction,Cellular Assembly and Organization,Cellular Compromise	Disruption of adherens junctions	0.0217	1.66354			1	F2
Cellular Movement	Migration of AT2 cells	0.0217	1.66354			1	VIM
Cell-To-Cell Signaling and Interaction,Connective Tissue Development and Function	Activation of fibroblasts	0.0217	1.66354			1	CD44
Cellular Development,Skeletal and Muscular System Development and Function,Tissue Development	Differentiation of muscle precursor cells	0.0217	1.66354			1	ALB
Respiratory System Development and Function	Permeability of alveolar wall	0.0217	1.66354			1	SOD1
Cellular Function and Maintenance	Mitochondrial respiration of carcinoma cell lines	0.0217	1.66354			1	PKM
Cell Morphology,Cellular Function and Maintenance	Permeability of carcinoma cell lines	0.0217	1.66354			1	F2
Energy Production,Nucleic Acid Metabolism,Small Molecule Biochemistry	Synthesis of ATP	0.0217	1.66354			1	PKM
Free Radical Scavenging,Molecular Transport	Quantity of hydrogen peroxide	0.0217	1.66354			1	SFTPD
Cell-To-Cell Signaling and Interaction,Hair and Skin Development and Function	Activation of keratinocytes	0.0217	1.66354			1	KRT2
Post-Translational Modification	Nitration of protein	0.0217	1.66354			1	GPX1
Hematological System Development and Function,Lymphoid Tissue Structure and Development,Tissue Morphology	Quantity of gamma-delta T lymphocytes	0.0217	1.66354			1	ADIPOQ
Cellular Function and Maintenance	Mitochondrial respiration of lung cancer cell lines	0.0217	1.66354			1	PKM
Organismal Injury and Abnormalities,Respiratory Disease	Dysfunction of lung	0.0217	1.66354			1	SFTPB
Cell Morphology	Contraction of lung cancer cell lines	0.0217	1.66354			1	F2
Cellular Assembly and Organization,Cellular Compromise,Cellular Development,Cellular Growth and Proliferation,Digestive System Development and Function,Embryonic Development,Hepatic System Development and Function,Organ Development,Organismal Development,Tissue Development	Formation of Mallory bodies	0.0217	1.66354			1	KRT8
Infectious Diseases	Quantity of respiratory syncytial virus	0.0217	1.66354			1	SFTPA1
Cell Morphology,Cellular Function and Maintenance	Permeability of lung cancer cell lines	0.0217	1.66354			1	F2
Cardiovascular System Development and Function,Cell Death and Survival	Cell viability of endothelial cells	0.0217	1.66354			1	ADIPOQ
Hematological System Development and Function,Inflammatory Response,Tissue Morphology	Quantity of monocytes	0.0217	1.66354			1	CLU
Cellular Compromise,Hypersensitivity Response,Inflammatory Response	Degranulation of mast cells	0.0217	1.66354			1	CAMP
Cellular Development,Embryonic Development,Nervous System Development and Function,Organismal Development,Tissue Development	Differentiation of neural precursor cells	0.0217	1.66354			1	FN1
Cell-To-Cell Signaling and Interaction,Hematological System Development and Function,Immune Cell Trafficking,Inflammatory Response	Adhesion of neutrophils	0.0217	1.66354			1	F2
Cancer,Hematological Disease,Immunological Disease,Organismal Injury and Abnormalities	Splenic cancer	0.0217	1.66354			1	AHSG
Cardiovascular System Development and Function,Organismal Development	Formation of neovessel	0.0217	1.66354			1	FABP4
Drug Metabolism,Molecular Transport	Depletion of glutathione	0.0217	1.66354			1	GPX1
Cell Morphology	Contraction of carcinoma cell lines	0.0217	1.66354			1	F2
Cellular Movement	Invasion by Streptococcus pneumoniae serotype 35A	0.0217	1.66354			1	CFH
Cancer,Cellular Movement,Connective Tissue Disorders,Organismal Injury and Abnormalities	Invasion of fibroblasts	0.0217	1.66354			1	CD44
Cell Morphology,Organismal Injury and Abnormalities,Tissue Morphology	Abnormal morphology of epithelial cells	0.0225	1.64782			6	CLCA1,CP,KRT14,KRT8,MUC5AC,SERPINA5
Cell-To-Cell Signaling and Interaction,Cellular Movement	Recruitment of cells	0.0237	1.62525			2	SFTPA1,SFTPD
Organismal Development	Abnormal morphology of body cavity	0.0239	1.6216			8	APOE,CLCA1,CP,KRT8,MUC5AC,SFTPA1,SFTPB,SFTPD
Cell Death and Survival	Apoptosis of lung cancer cell lines	0.0251	1.60033		-0.071	6	ANXA2,CAMP,GPX1,PKM,SOD1,YWHAZ
Cell Death and Survival	Apoptosis of carcinoma cell lines	0.0251	1.60033		-0.071	6	ANXA2,CAMP,GPX1,PKM,SOD1,YWHAZ
Digestive System Development and Function	Development of digestive system	0.0258	1.58838			2	FN1,KRT8
Organismal Injury and Abnormalities,Respiratory Disease	Damage of lung	0.0263	1.58004		1.981	4	ANXA2,CFB,SFTPA1,TXN
Infectious Diseases	Quantity of virus	0.0279	1.5544			2	ICAM1,SFTPA1
Infectious Diseases,Organismal Injury and Abnormalities,Respiratory Disease	Infection of lung	0.0302	1.51999			2	CAMP,LYZ
Cardiovascular System Development and Function,Cellular Development,Cellular Function and Maintenance,Cellular Growth and Proliferation,Organismal Development,Tissue Development	Endothelial cell development	0.0302	1.51999			2	FABP4,KNG1
Cellular Development,Skeletal and Muscular System Development and Function,Tissue Development	Differentiation of muscle cells	0.0302	1.51999			2	ALB,CD44
Cellular Movement,Hematological System Development and Function,Immune Cell Trafficking	Cellular infiltration by leukocytes	0.0302	1.51999			3	CFB,FN1,SCGB1A1
Respiratory System Development and Function	Morphology of respiratory tract	0.0303	1.51856			5	APOE,KRT14,SFTPA1,SFTPB,SFTPD
Infectious Diseases	Quantity of lymphocytic choriomeningitis virus	0.0324	1.48945			1	ICAM1
Lipid Metabolism,Molecular Transport,Small Molecule Biochemistry	Transport of taurocholic acid	0.0324	1.48945			1	GSN
Cell Cycle,Cell Morphology,Cellular Assembly and Organization,Cellular Function and Maintenance	Length of telomeres	0.0324	1.48945			1	GAPDH
Cell-To-Cell Signaling and Interaction,Hepatic System Development and Function	Adhesion of hepatocytes	0.0324	1.48945			1	KRT8
Lipid Metabolism,Molecular Transport,Small Molecule Biochemistry	Efflux of cholesterol	0.0324	1.48945			1	APOA1
Carbohydrate Metabolism,Small Molecule Biochemistry	Synthesis of inositol phosphate	0.0324	1.48945			1	F2
Cardiovascular System Development and Function	Endothelial barrier function of microvascular endothelial cells	0.0324	1.48945			1	F2
Free Radical Scavenging,Molecular Transport	Quantity of superoxide	0.0324	1.48945			1	SOD1
Respiratory System Development and Function	Hysteresivity of lung	0.0324	1.48945			1	APOE
Cellular Response to Therapeutics	Radioresistance of lung cancer cell lines	0.0324	1.48945			1	FN1
Cell-To-Cell Signaling and Interaction,Respiratory System Development and Function	Activation of bronchial epithelial cells	0.0324	1.48945			1	ICAM1
Cellular Development	Differentiation of acinar gland cells	0.0324	1.48945			1	KRT8
Cellular Growth and Proliferation,Tissue Development	Proliferation of basal cells	0.0324	1.48945			1	KRT16
Cellular Response to Therapeutics	Radioresistance of carcinoma cell lines	0.0324	1.48945			1	FN1
Carbohydrate Metabolism,Lipid Metabolism,Small Molecule Biochemistry	Degradation of colfosceril palmitate	0.0324	1.48945			1	PRDX6
Cellular Assembly and Organization	Binding of actin cytoskeleton	0.0324	1.48945			1	EZR
Cell Morphology,Cellular Function and Maintenance,Organismal Injury and Abnormalities,Tissue Morphology	Permeability of epithelial cells	0.0324	1.48945			1	F2
Cell-To-Cell Signaling and Interaction,Hematological System Development and Function,Immune Cell Trafficking	Adhesion of lymphocytes	0.0324	1.48945			1	CD44
Cellular Function and Maintenance,Infectious Diseases	Endocytosis of virus	0.0324	1.48945			1	ANXA5
Carbohydrate Metabolism	Metabolism of carbohydrate	0.0354	1.451			3	ADIPOQ,F2,PRDX6
Cell Death and Survival,Organismal Injury and Abnormalities	Apoptosis of epithelial cells	0.0358	1.44612		1	7	ALDH1A1,CAMP,F2,GSN,ITIH4,KRT8,PRDX6
Inflammatory Response	Inflammatory response	0.0372	1.42946			2	CAMP,SFTPA1
Cancer,Organismal Injury and Abnormalities,Respiratory Disease	Large cell lung carcinoma	0.0397	1.40121			2	HSP90AA1,HSP90AB1
Cell Cycle,Gene Expression	Binding of DNA	0.0397	1.40121			2	GLRX,SFTPA1
Free Radical Scavenging	Generation of reactive oxygen species	0.0422	1.37469			2	PRDX6,SOD1
Organ Morphology,Organismal Injury and Abnormalities,Respiratory Disease,Respiratory System Development and Function	Thickening of interalveolar septa	0.043	1.36653			1	ICAM1
Cardiovascular System Development and Function,Cell-To-Cell Signaling and Interaction	Adhesion of microvascular endothelial cells	0.043	1.36653			1	F2
Inflammatory Disease,Organismal Injury and Abnormalities,Respiratory Disease	Acute respiratory distress syndrome	0.043	1.36653			1	SFTPA1
Carbohydrate Metabolism,Drug Metabolism,Molecular Transport,Small Molecule Biochemistry	Internalization of hyaluronic acid	0.043	1.36653			1	CD44
Cancer,Organismal Injury and Abnormalities,Renal and Urological Disease	Bladder cancer	0.043	1.36653			1	FABP4
Cellular Movement	Chemotaxis of carcinoma cell lines	0.043	1.36653			1	CD44
Infectious Diseases	Replication of respiratory syncytial virus	0.043	1.36653			1	SFTPD
Cellular Response to Therapeutics	Radiosensitivity of lung cancer cell lines	0.043	1.36653			1	FN1
Cellular Response to Therapeutics	Radiosensitivity of carcinoma cell lines	0.043	1.36653			1	FN1
Cellular Movement	Chemotaxis of lung cancer cell lines	0.043	1.36653			1	CD44
Hematological System Development and Function,Humoral Immune Response,Lymphoid Tissue Structure and Development,Tissue Morphology	Quantity of B lymphocytes	0.043	1.36653			1	SFTPA1
Hematological System Development and Function,Lymphoid Tissue Structure and Development,Tissue Morphology	Quantity of TREG cells	0.043	1.36653			1	SFTPA1
Carbohydrate Metabolism,Cellular Function and Maintenance	Glycolysis of lung cancer cell lines	0.043	1.36653			1	PKM
Embryonic Development,Organ Development,Organ Morphology,Organismal Development,Organismal Injury and Abnormalities,Respiratory Disease,Respiratory System Development and Function,Tissue Development	Abnormal morphology of pulmonary alveolus	0.0436	1.36051			4	APOE,SFTPA1,SFTPB,SFTPD
Cell Morphology,Embryonic Development,Organ Development,Organ Morphology,Organismal Development,Respiratory System Development and Function,Tissue Development	Morphology of pneumocytes	0.0448	1.34872			2	SFTPB,SFTPD
Cell Morphology,Hair and Skin Development and Function,Organ Morphology,Tissue Morphology	Morphology of keratinocytes	0.0448	1.34872			2	KRT14,KRT16
Cancer,Organismal Injury and Abnormalities	Malignant genitourinary solid tumor	0.0456	1.34104			3	ANXA1,FABP4,LGALS1
Organismal Development,Organismal Injury and Abnormalities	Abnormal morphology of abdomen	0.0481	1.31785			4	CLCA1,CP,KRT8,MUC5AC
Organismal Injury and Abnormalities,Respiratory Disease	Lung injury	0.0488	1.31158			3	ANXA2,CFB,SFTPA1
